# Supplementary material for: A mechanical-assisted post-bioprinting strategy for challenging bone defects repair
Source: Nat Commun. 2024 Apr 26;15:3565. doi: 10.1038/s41467-024-48023-8 (PMC11053166; doi:10.1038/s41467-024-48023-8)
Supplement: Supplementary file 10 — Source Data [file 41467_2024_48023_MOESM10_ESM.xlsx]

## Sheet: Fig. 2d
Fig. 2d
		L
dz	1	0.444379	0.440935	0.438304	0.42487	0.435763	0.411509	0.489067	0.441299	0.454334	0.42555
	2	0.402483	0.463754	0.421877	0.40319	0.448831	0.477716	0.434747	0.428554	0.415853	0.425338
	3	0.508592	0.476402	0.418258	0.412074	0.450835	0.4546	0.453881	0.441006	0.408846	0.402412
		D
	1	0.641433	0.623553	0.621769	0.614497	0.633462	0.619443	0.616944	0.614444	0.611944	0.609444
	2	0.588932	0.626175	0.622682	0.599247	0.636254	0.634973	0.641744	0.648516	0.655288	0.662059
	3	0.662608	0.654173	0.657955	0.601355	0.621488	0.598998	0.585493	0.571987	0.558481	0.544975
		d
	1	0.208909	0.185054	0.214005	0.193806	0.210416	0.208138	0.238288	0.239091	0.207315	0.183027
	2	0.309905	0.311468	0.347922	0.317067	0.338422	0.312386	0.316965	0.305402	0.248897	0.30338
	3	0.425789	0.406045	0.40556	0.446145	0.43723	0.444213	0.431109	0.402997	0.424521	0.412928
		L
Dy	1	0.378918	0.427189	0.401901	0.463005	0.384765	0.381616	0.388231	0.429321	0.469538	0.401067
	2	0.399303	0.438436	0.375824	0.407731	0.45409	0.364022	0.379737	0.418796	0.407355	0.415786
	3	0.444379	0.440935	0.438304	0.42487	0.435763	0.411509	0.489067	0.441299	0.454334	0.42555
		D
	1	0.354814	0.402335	0.398745	0.422795	0.453146	0.43463	0.452365	0.437909	0.408793	0.446466
	2	0.503032	0.522832	0.516962	0.508125	0.561415	0.523737	0.518934	0.545847	0.50484	0.503565
	3	0.641433	0.623553	0.621769	0.614497	0.633462	0.639023	0.629978	0.637734	0.625907	0.630443
		d
	1	0.15448	0.233408	0.202443	0.174537	0.196626	0.217481	0.172282	0.230587	0.169298	0.22535
	2	0.238893	0.228865	0.221029	0.22331	0.242248	0.229349	0.187286	0.181683	0.200243	0.180902
	3	0.208909	0.185054	0.214005	0.193806	0.210416	0.208138	0.238288	0.239091	0.207315	0.183027
		L
Lx	1	0.508592	0.476402	0.518258	0.412074	0.450835	0.4546	0.453881	0.441006	0.508846	0.502412
	2	0.557028	0.614762	0.643823	0.621698	0.637387	0.579325	0.589121	0.582579	0.63746	0.627635
	3	0.817636	0.860695	0.860695	0.813715	0.810747	0.802064	0.864607	0.778752	0.779135	0.83011
		D
	1	0.662608	0.654173	0.657955	0.601355	0.621488	0.645563	0.618789	0.660541	0.672295	0.631847
	2	0.617782	0.608761	0.645434	0.621332	0.591911	0.609713	0.622663	0.621898	0.659698	0.619878
	3	0.617658	0.624475	0.626694	0.655789	0.619024	0.615859	0.52667	0.583319	0.600539	0.65265
		d
	1	0.425788	0.406045	0.40556	0.446145	0.43723	0.444213	0.431109	0.402997	0.424521	0.412928
	2	0.38497	0.36374	0.411344	0.417248	0.401213	0.448418	0.405764	0.43398	0.424532	0.450735
	3	0.380274	0.418674	0.371341	0.430421	0.403573	0.453484	0.422688	0.355512	0.419396	0.365784
		L
Dydz	1	0.526934	0.562772	0.415644	0.575887	0.405725	0.435467	0.408997	0.402454	0.438626	0.441703
	2	0.508592	0.476402	0.518258	0.412074	0.450835	0.4546	0.453881	0.441006	0.508846	0.502412
	3	0.428235	0.431454	0.444368	0.4606	0.457245	0.48704	0.386366	0.518465	0.412124	0.496004
		D
	1	0.744451	0.707097	0.774198	0.765054	0.805656	0.817007	0.884314	0.844454	0.820591	0.772483
	2	0.662608	0.654173	0.657955	0.601355	0.621488	0.645563	0.618789	0.660541	0.672295	0.631847
	3	0.520647	0.5026	0.51788	0.503037	0.506438	0.522682	0.507123	0.507782	0.511384	0.525961
		d
	1	0.649326	0.602078	0.618432	0.562173	0.668928	0.536747	0.594263	0.611143	0.547866	0.597501
	2	0.425788	0.406045	0.40556	0.446145	0.43723	0.444213	0.431109	0.402997	0.424521	0.412928
	3	0.325993	0.312379	0.327708	0.299488	0.331618	0.280083	0.309207	0.291971	0.312535	0.319859
		D-d
	1	0.196584	0.17035	0.155766	0.202881	0.211393	0.214929	0.215386	0.195128	0.209448	0.174981
	2	0.23682	0.248127	0.252395	0.15521	0.184257	0.20135	0.18768	0.257543	0.247774	0.218919
	3	0.194654	0.190221	0.190172	0.203548	0.17482	0.242599	0.197917	0.215811	0.198849	0.206102

## Sheet: Fig. 3a
Fig.3a
d0			d0.2			d0.3			d0.4
Stain	Stress		Stain	Stress		Stain	Stress		Stain	Stress
0.008	0.22397		-0.0037	0.10107		0	-0.20491		0.004	0.1124
0.008	0.22397		-0.0037	0.10107		0	-0.10284		0.004	-0.1124
0.008	0.22397		-0.0037	0.10107		0	-0.20491		0.004	0.1124
0.008	0.22397		-0.0037	0.10107		0	-0.10284		0.004	0.1124
0.008	0.22397		-0.0037	0		0	-0.10284		0.004	0.1124
0.008	0.22397		-0.0037	0		0	-0.10284		0.004	0.1124
0.008	0.1124		-0.0037	0		0	-0.10284		0.004	0
0.008	0.1124		-0.0037	0		0	-0.10284		0.004	0.1124
0.008	0.22397		0	0.10107		0	-0.20491		0.004	0.1124
0.008	0.1124		0	0.10107		0	-0.20491		0.004	0.1124
0.008	0.22397		0	0.10107		0.00392	-0.10284		0.004	0.1124
0.008	0.22397		0	0.10107		0.00392	-0.20491		0.004	0.1124
0.008	0.1124		0	0.10107		0.00392	-0.10284		0.008	0.1124
0.012	0.1124		0	0.10107		0.00784	-0.10284		0.008	0
0.016	0.22397		0	0		0.00784	-0.10284		0.012	0.1124
0.02	0.22397		0	0		0.01176	-0.10284		0.016	0.1124
0.024	0.33636		0.0037	0.10107		0.01569	-0.10284		0.02	0.1124
0.028	0.22397		0.0037	0.10107		0.01961	-0.10284		0.028	0
0.036	0.22397		0.0037	0		0.02745	-0.20491		0.032	0
0.04	0.22397		0.00741	0		0.03137	-0.20491		0.04	0.1124
0.048	0.22397		0.01111	0.2014		0.03922	-0.10284		0.048	0.1124
0.056	0.44876		0.01481	0.2014		0.04706	-0.10284		0.056	0
0.064	0.33636		0.02222	0.2014		0.0549	-0.10284		0.068	0.1124
0.072	0.44876		0.02963	0		0.06275	-0.10284		0.08	0.1124
0.08	0.44876		0.03333	0.10107		0.07451	-0.10284		0.084	0.1124
0.088	0.44876		0.04444	0		0.08235	-0.10284		0.096	0.22397
0.1	0.56033		0.05185	0		0.09412	-0.10284		0.104	0.22397
0.112	0.56033		0.06667	-0.10107		0.10588	-0.10284		0.116	0.22397
0.124	0.67273		0.07778	-0.10107		0.12157	-0.10284		0.128	0.22397
0.136	0.56033		0.09259	0.2014		0.13333	-0.20491		0.144	0.1124
0.152	0.56033		0.11111	0.2014		0.15294	-0.20491		0.156	0.1124
0.164	0.67273		0.12593	0.2014		0.16863	-0.20491		0.168	0.1124
0.18	0.67273		0.14074	0.2014		0.18824	-0.10284		0.188	0.22397
0.196	0.78512		0.15926	0.2014		0.20392	-0.10284		0.204	0.1124
0.212	0.89669		0.17778	0.30247		0.22353	-0.10284		0.224	0.22397
0.228	0.89669		0.2	0.30247		0.23922	-0.10284		0.24	0.1124
0.248	0.89669		0.22222	0.30247		0.25882	0		0.256	0.22397
0.268	0.89669		0.24444	0.2014		0.27843	0		0.276	0.1124
0.284	1.00909		0.26667	0.2014		0.29804	0		0.292	0.1124
0.304	1.12149		0.28889	0.40354		0.32157	-0.10284		0.312	0.1124
0.324	1.12149		0.31481	0.30247		0.34118	0		0.328	0.1124
0.348	1.23306		0.33333	0.30247		0.36078	0.10284		0.348	0.22397
0.372	1.34545		0.35926	0.40354		0.38431	0.10284		0.368	0.1124
0.392	1.45785		0.38148	0.30247		0.40392	0.10284		0.392	0.1124
0.416	1.45785		0.40741	0.30247		0.42745	0		0.412	0.1124
0.44	1.56942		0.42963	0.30247		0.44706	0		0.432	0.22397
0.464	1.56942		0.46667	0.30247		0.47059	0		0.456	0.33636
0.488	1.68182		0.49259	0.40354		0.49412	0.20491		0.48	0.22397
0.512	1.56942		0.51111	0.60493		0.51373	0.20491		0.504	0.22397
0.536	1.79421		0.54074	0.60493		0.53725	0.10284		0.528	0.22397
0.556	1.79421		0.56667	0.60493		0.56078	0.10284		0.552	0.22397
0.584	1.90579		0.58889	0.706		0.59608	0.10284		0.572	0.22397
0.608	2.01818		0.61481	0.706		0.62353	0		0.604	0.22397
0.648	2.13058		0.64815	0.80633		0.64706	0.10284		0.632	0.22397
0.676	2.35455		0.67778	0.706		0.67451	0		0.648	0.22397
0.704	2.35455		0.7037	0.80633		0.70196	0.10284		0.676	0.22397
0.732	2.46694		0.73333	0.706		0.72941	0.20491		0.704	0.22397
0.764	2.46694		0.76296	0.80633		0.75686	0.20491		0.74	0.22397
0.796	2.46694		0.7963	0.80633		0.78431	0.20491		0.768	0.22397
0.828	2.91488		0.82593	0.80633		0.81176	0.20491		0.8	0.44876
0.86	2.91488		0.85556	1.00847		0.83922	0.30775		0.836	0.44876
0.892	2.91488		0.88519	1.00847		0.87059	0.30775		0.868	0.44876
0.924	3.02727		0.91852	1.00847		0.90196	0.20491		0.904	0.33636
0.96	3.13967		0.94815	1.00847		0.93725	0.30775		0.936	0.33636
0.992	3.13967		0.97778	1.1088		0.97647	0.30775		0.972	0.33636
1.028	3.36364		1.00741	1.1088		1.01176	0.30775		1.02	0.33636
1.064	3.36364		1.04074	1.1088		1.05098	0.51267		1.052	0.44876
1.1	3.5876		1.07778	1.1088		1.08627	0.51267		1.084	0.44876
1.136	3.7		1.11111	1.20987		1.12157	0.51267		1.124	0.22397
1.172	4.03636		1.15185	1.20987		1.15686	0.30775		1.16	0.33636
1.204	4.03636		1.18889	1.31094		1.19216	0.41059		1.204	0.22397
1.24	4.14876		1.22963	1.31094		1.23137	0.51267		1.248	0.33636
1.28	4.26033		1.26667	1.41127		1.27059	0.51267		1.292	0.44876
1.32	4.48512		1.3037	1.51234		1.3098	0.51267		1.328	0.56033
1.36	4.48512		1.34444	1.61341		1.34902	0.51267		1.364	0.56033
1.4	4.70909		1.3963	1.61341		1.38824	0.6155		1.4	0.56033
1.44	4.82149		1.43704	1.71373		1.42745	0.6155		1.436	0.56033
1.484	4.93388		1.47778	1.71373		1.45882	0.51267		1.48	0.44876
1.52	5.04545		1.51852	1.71373		1.49412	0.51267		1.52	0.44876
1.556	5.15785		1.56296	1.71373		1.53333	0.6155		1.56	0.44876
1.596	5.15785		1.60741	1.8148		1.57647	0.6155		1.6	0.56033
1.636	5.71818		1.64815	2.0162		1.61961	0.6155		1.636	0.56033
1.676	5.83058		1.69259	2.11727		1.65882	0.6155		1.68	0.67273
1.724	5.94298		1.73333	2.0162		1.70196	0.6155		1.724	0.67273
1.768	5.94298		1.77778	2.11727		1.74902	0.82042		1.772	0.67273
1.82	6.05455		1.82222	2.11727		1.79216	0.92325		1.824	0.67273
1.872	6.50331		1.87037	2.11727		1.84314	0.92325		1.872	0.67273
1.94	6.6157		1.91852	2.41974		1.88627	0.82042		1.92	0.56033
1.992	6.72727		1.96296	2.41974		1.92941	0.92325		1.968	0.56033
2.04	6.95207		2.01111	2.52081		1.97647	0.92325		2.016	0.67273
2.088	7.17603		2.05926	2.52081		2.02745	0.71834		2.064	0.67273
2.136	7.4		2.10741	2.52081		2.07451	0.92325		2.12	0.78512
2.18	7.4		2.17037	2.72221		2.12941	0.92325		2.168	0.67273
2.224	7.62479		2.21481	2.82328		2.18039	1.02609		2.216	0.78512
2.272	7.62479		2.25926	2.82328		2.23529	1.02609		2.264	0.67273
2.32	8.18512		2.31111	3.02467		2.28627	1.02609		2.308	0.67273
2.368	8.18512		2.36296	3.12574		2.33725	1.12817		2.356	0.67273
2.42	8.29752		2.41481	3.12574		2.38824	1.231		2.404	0.67273
2.468	8.63388		2.47037	3.22607		2.45882	1.33384		2.464	0.67273
2.524	8.85785		2.52963	3.32714		2.52157	1.33384		2.524	0.78512
2.58	9.08182		2.58889	3.52854		2.58431	1.33384		2.584	0.89669
2.636	9.30661		2.65556	3.52854		2.62745	1.231		2.66	0.89669
2.692	9.64298		2.71481	3.62961		2.7098	1.231		2.712	0.89669
2.752	9.86694		2.77407	3.831		2.76471	1.33384		2.764	0.89669
2.804	10.0909		2.82963	3.831		2.81569	1.33384		2.816	0.89669
2.864	10.3157		2.88148	3.831		2.87059	1.33384		2.872	0.89669
2.92	10.3157		2.93333	3.93207		2.90588	1.33384		2.932	1.00909
2.98	10.3157		2.99259	3.93207		2.96078	1.43592		2.988	1.00909
3.06	10.876		3.05185	4.13347		3.01961	1.43592		3.04	1.00909
3.12	11.3248		3.10741	4.23454		3.07843	1.43592		3.092	1.00909
3.18	11.3248		3.16296	4.33561		3.13725	1.43592		3.144	0.89669
3.244	11.7727		3.22222	4.53701		3.19216	1.53875		3.208	0.89669
3.308	11.8851		3.27778	4.73915		3.2549	1.43592		3.252	1.00909
3.376	12.1091		3.33704	4.73915		3.31373	1.64159		3.32	1.00909
3.436	12.3339		3.4037	4.73915		3.37255	1.64159		3.388	1.00909
3.492	12.6702		3.47037	4.83948		3.43137	1.53875		3.452	1.00909
3.548	12.7818		3.53333	4.94055		3.49412	1.53875		3.52	1.00909
3.612	13.2306		3.5963	4.94055		3.55294	1.53875		3.612	0.89669
3.676	13.2306		3.65926	5.14194		3.61961	1.74367		3.684	0.89669
3.76	13.6793		3.72222	5.24301		3.68627	1.74367		3.752	1.00909
3.824	14.0157		3.78889	5.54548		3.75294	1.74367		3.796	1.12149
3.892	14.0157		3.85926	5.54548		3.81961	1.74367		3.86	1.12149
3.96	14.4645		3.91852	5.64655		3.88235	1.74367		3.924	1.23306
4.032	15.0248		3.97778	5.64655		3.9451	1.74367		3.988	1.23306
4.104	15.0248		4.04074	5.74688		4.01176	1.94934		4.052	1.23306
4.172	15.4735		4.11111	5.94902		4.07843	1.94934		4.112	1.12149
4.24	15.6975		4.18519	6.04935		4.14902	1.8465		4.184	1.12149
4.3	15.8099		4.25556	6.25149		4.22745	2.05142		4.256	1.23306
4.36	16.3702		4.32593	6.25149		4.30196	2.05142		4.32	1.23306
4.42	16.5942		4.39259	6.35181		4.36471	2.15425		4.388	1.23306
4.484	16.819		4.48148	6.45288		4.43137	2.05142		4.452	1.23306
4.576	17.1554		4.55556	6.55395		4.49804	2.15425		4.508	1.23306
4.66	17.4917		4.64074	6.75535		4.57255	2.25709		4.572	1.34545
4.732	17.7157		4.72222	6.85642		4.64314	2.25709		4.632	1.34545
4.804	17.8281		4.82593	7.05782		4.7098	2.25709		4.692	1.45785
4.88	18.3884		4.8963	7.05782		4.80392	2.15425		4.76	1.56942
4.972	18.7248		4.96296	7.25922		4.87843	2.25709		4.856	1.56942
5.068	18.8372		5.03333	7.36029		4.9451	2.25709		4.924	1.56942
5.164	19.2851		5.1037	7.66275		5.01569	2.56484		5.008	1.56942
5.24	19.3975		5.17407	7.66275		5.0902	2.462		5.096	1.45785
5.32	19.8463		5.24444	7.66275		5.16078	2.462		5.184	1.56942
5.396	20.0703		5.31852	7.86415		5.23137	2.56484		5.276	1.68182
5.484	20.743		5.38889	7.86415		5.30196	2.56484		5.36	1.68182
5.552	20.743		5.46667	8.16662		5.38039	2.56484		5.436	1.56942
5.628	21.0793		5.54444	8.16662		5.45882	2.66692		5.508	1.56942
5.712	21.5281		5.61852	8.36876		5.54118	2.66692		5.584	1.56942
5.792	21.6397		5.6963	8.57015		5.63529	2.66692		5.656	1.68182
5.872	22.0884		5.77407	8.67122		5.72157	2.66692		5.736	1.68182
5.944	22.4248		5.85556	8.87262		5.79216	2.66692		5.82	1.68182
6.012	22.7612		5.94074	8.87262		5.86667	2.76975		5.9	1.56942
6.092	22.8736		6.02963	9.07402		5.94118	2.76975		5.988	1.56942
6.18	23.4339		6.11111	9.27616		6.01569	2.87259		6.072	1.68182
6.272	23.6578		6.18889	9.37649		6.09412	2.76975		6.152	1.68182
6.356	24.219		6.26667	9.47756		6.17255	2.97467		6.232	1.79421
6.432	24.443		6.34444	9.57863		6.23922	2.97467		6.308	1.90579
6.54	24.7793		6.42222	9.78002		6.32157	3.0775		6.388	1.79421
6.616	25.0041		6.5037	9.88109		6.40392	3.0775		6.476	1.79421
6.7	25.5645		6.58148	9.98142		6.48235	2.97467		6.552	1.90579
6.792	25.7884		6.66296	10.0825		6.56471	2.97467		6.632	1.90579
6.88	26.2372		6.74444	10.2839		6.65098	3.0775		6.72	1.90579
6.964	26.5736		6.82963	10.486		6.73725	3.0775		6.812	1.90579
7.044	26.9099		6.91852	10.6874		6.82353	3.28242		6.912	1.90579
7.128	27.3587		7.01111	10.6874		6.92157	3.38526		6.996	1.90579
7.204	27.695		7.08889	10.8888		7.01176	3.28242		7.08	1.90579
7.288	27.919		7.17778	10.8888		7.10588	3.18034		7.164	1.90579
7.376	28.2554		7.27778	11.1913		7.20392	3.18034		7.24	1.90579
7.472	28.7041		7.37778	11.2924		7.30588	3.28242		7.328	1.90579
7.556	28.8157		7.47037	11.5948		7.4	3.28242		7.416	2.01818
7.64	29.3769		7.55926	11.5948		7.4902	3.48809		7.504	2.01818
7.732	29.9372		7.64444	11.7962		7.59608	3.48809		7.6	2.13058
7.852	30.2736		7.73333	11.8973		7.67843	3.48809		7.7	2.13058
7.944	30.6099		7.82593	11.9984		7.76471	3.48809		7.796	2.13058
8.032	31.1702		7.91481	12.3008		7.85098	3.59017		7.9	2.13058
8.112	31.619		8.0037	12.4012		7.9451	3.59017		8	2.24215
8.192	31.843		8.08889	12.5022		8.03137	3.59017		8.088	2.24215
8.276	32.7405		8.2037	12.7036		8.12549	3.69301		8.172	2.24215
8.364	32.8521		8.3037	12.9058		8.21569	3.69301		8.252	2.35455
8.472	33.3008		8.4	13.0068		8.33333	3.89792		8.332	2.35455
8.588	33.862		8.4963	13.1072		8.43137	4.00076		8.448	2.35455
8.692	34.0859		8.63704	13.3093		8.52157	4.00076		8.544	2.24215
8.808	34.6463		8.73704	13.5107		8.61961	4.00076		8.636	2.24215
8.92	34.9826		8.82593	13.7121		8.7098	4.00076		8.736	2.35455
9.02	35.4314		8.90741	13.7121		8.80784	4.00076		8.836	2.35455
9.116	35.4314		9.0037	13.7121		8.9098	4.00076		8.928	2.35455
9.216	36.2165		9.10741	14.0146		9.00784	4.10359		9.024	2.46694
9.316	36.7769		9.2037	14.2167		9.10196	4.10359		9.12	2.46694
9.416	36.8893		9.2963	14.4181		9.19216	4.10359		9.216	2.46694
9.512	37.3372		9.38519	14.5192		9.28235	4.20567		9.312	2.46694
9.6	38.0099		9.47407	14.6195		9.38824	4.20567		9.396	2.57851
9.692	38.3463		9.56296	14.8216		9.52549	4.20567		9.492	2.57851
9.792	38.6826		9.66296	14.922		9.63922	4.51418		9.6	2.69091
9.888	39.1314		9.76667	15.023		9.74902	4.51418		9.7	2.57851
9.98	39.6917		9.88148	15.4266		9.84706	4.51418		9.8	2.69091
10.104	40.3645		9.99259	15.5269		9.94902	4.51418		9.896	2.69091
10.2	40.4769		10.1	15.729		10.051	4.41134		9.996	2.69091
10.308	41.0372		10.1963	15.9304		10.149	4.51418		10.092	2.69091
10.412	41.5984		10.2852	16.0315		10.2588	4.71909		10.18	2.80331
10.528	42.1587		10.3889	16.1318		10.3569	4.71909		10.264	2.80331
10.62	42.6074		10.5148	16.4343		10.4706	4.71909		10.344	2.80331
10.716	42.8314		10.6296	16.5354		10.5804	4.71909		10.428	2.80331
10.8	43.1678		10.7333	16.7368		10.6863	4.71909		10.524	2.80331
10.9	43.8405		10.8407	16.9389		10.7882	4.82193		10.636	2.69091
11.012	44.5132		10.9556	17.0392		10.8902	4.92401		10.768	2.80331
11.124	44.8496		11.0667	17.2414		10.9922	4.92401		10.936	2.69091
11.232	45.2983		11.1889	17.4428		11.1059	4.82193		11.056	2.69091
11.332	45.9711		11.2852	17.7452		11.2078	4.92401		11.172	2.80331
11.44	46.3074		11.3556	17.7452		11.302	5.02684		11.284	2.91488
11.544	46.9802		11.5	17.8463		11.4039	5.02684		11.396	2.91488
11.636	47.5405		11.6111	17.9466		11.502	5.12968		11.472	2.91488
11.74	47.7653		11.7185	18.1488		11.6039	5.12968		11.608	3.02727
11.86	48.662		11.8148	18.4513		11.7098	5.23176		11.708	3.02727
11.972	48.9984		11.9185	18.4513		11.8078	5.33459		11.776	2.91488
12.08	49.3347		12.037	18.7537		11.9059	5.12968		11.92	3.13967
12.204	50.1198		12.1556	18.854		12.0235	5.12968		12.032	3.13967
12.328	50.5678		12.2778	18.9551		12.1372	5.23176		12.14	3.13967
12.484	51.1289		12.4037	19.2576		12.2549	5.33459		12.244	3.02727
12.596	52.138		12.5185	19.459		12.3726	5.43743		12.352	3.25124
12.7	52.4744		12.6333	19.5601		12.4863	5.53951		12.456	3.25124
12.808	53.0347		12.7333	19.7614		12.6	5.53951		12.56	3.25124
12.912	53.2595		12.8296	19.9636		12.7098	5.53951		12.672	3.13967
13.016	53.8198		12.9259	20.266		12.8118	5.64234		12.78	3.25124
13.12	54.605		13.037	20.266		12.9255	5.64234		12.892	3.25124
13.224	54.9413		13.1407	20.4674		13.0353	5.64234		13.004	3.36364
13.328	55.7256		13.2482	20.5685		13.1412	5.64234		13.112	3.25124
13.444	56.2868		13.3667	20.5685		13.2471	5.84726		13.22	3.25124
13.608	57.0711		13.4667	20.871		13.3608	5.95009		13.332	3.36364
13.716	57.6322		13.5889	21.2738		13.4667	5.95009		13.448	3.36364
13.82	58.0802		13.7259	21.2738		13.5608	5.95009		13.576	3.47603
13.932	58.6413		13.863	21.6773		13.6745	5.84726		13.704	3.47603
14.072	59.8744		13.9852	21.7784		13.7686	5.84726		13.816	3.47603
14.204	60.0984		14.1	21.9798		13.8824	6.05293		13.924	3.47603
14.332	60.6595		14.2185	22.0809		14.0274	6.05293		14.028	3.36364
14.456	61.5562		14.3148	22.2823		14.1725	6.05293		14.128	3.36364
14.588	61.8926		14.4222	22.3833		14.3137	6.15501		14.232	3.36364
14.708	62.5653		14.5444	22.5847		14.4392	6.15501		14.344	3.47603
14.828	63.238		14.6741	22.5847		14.549	6.25784		14.464	3.5876
14.948	63.5744		14.8074	22.9883		14.6588	6.25784		14.584	3.5876
15.056	64.4719		14.9444	23.1897		14.7686	6.36068		14.704	3.5876
15.168	64.8083		15.0741	23.3918		14.8824	6.36068		14.828	3.47603
15.296	65.705		15.1852	23.5932		15	6.36068		14.94	3.8124
15.416	66.2653		15.2926	23.5932		15.1216	6.46276		15.056	3.8124
15.532	67.0504		15.4259	23.9967		15.2471	6.46276		15.18	3.7
15.64	67.8355		15.5481	24.0971		15.3686	6.5656		15.332	3.7
15.76	68.0595		15.6481	24.1981		15.4941	6.5656		15.416	3.7
15.9	68.6198		15.7482	24.6017		15.6157	6.66843		15.564	3.8124
16.036	69.2926		15.8667	24.6017		15.7294	6.66843		15.676	3.92397
16.16	69.9653		15.9741	24.8031		15.8392	6.66843		15.756	3.92397
16.276	70.9744		16.0963	25.0045		15.949	6.66843		15.88	4.03636
16.392	71.1992		16.2296	25.3069		16.102	6.77051		16.012	4.03636
16.512	72.0959		16.3518	25.3069		16.2275	6.87335		16.14	3.8124
16.636	72.5446		16.4741	25.6094		16.3608	6.87335		16.268	3.92397
16.76	73.105		16.5926	25.7105		16.4941	6.77051		16.396	3.8124
16.888	74.1141		16.7111	26.0129		16.6196	6.97618		16.532	3.8124
17.028	74.4504		16.8407	26.2143		16.7451	6.97618		16.664	3.8124
17.152	75.1231		16.9852	26.5168		16.8667	7.07826		16.792	4.03636
17.268	76.0207		17.137	26.9203		16.9725	7.07826		16.916	4.14876
17.384	76.6934		17.2704	27.0214		17.0863	7.1811		17.032	4.14876
17.508	77.1413		17.3963	27.0214		17.1843	7.1811		17.148	4.14876
17.632	77.814		17.5333	27.1217		17.3137	7.1811		17.308	4.26033
17.752	78.3752		17.663	27.4242		17.502	7.38601		17.432	4.26033
17.888	79.0479		17.7815	27.6263		17.5922	7.38601		17.576	4.26033
18.02	79.9446		17.9	27.7267		17.7176	7.38601		17.708	4.26033
18.152	80.6174		18.0148	28.0291		17.8431	7.48885		17.824	4.48512
18.284	80.9537		18.1333	28.0291		17.9725	7.48885		17.94	4.48512
18.416	82.0752		18.2407	28.4327		18.1294	7.48885		18.06	4.48512
18.552	82.4116		18.363	28.6341		18.2628	7.48885		18.184	4.37273
18.684	83.0843		18.4889	28.9365		18.3451	7.69376		18.316	4.48512
18.816	83.757		18.6074	29.0376		18.4667	7.7966		18.452	4.48512
18.936	84.3174		18.7296	29.3401		18.5961	7.7966		18.592	4.48512
19.06	85.2149		18.8704	29.4411		18.7412	7.89943		18.724	4.59669
19.188	85.3264		19.0074	29.6425		18.8667	7.89943		18.868	4.48512
19.312	86.3355		19.1296	29.945		19.0275	7.89943		19.008	4.48512
19.444	87.1207		19.2519	30.1464		19.1529	7.89943		19.16	4.59669
19.58	87.681		19.3889	30.2475		19.2784	8.00151		19.332	4.59669
19.76	88.3537		19.5222	30.5499		19.4078	8.10435		19.404	4.70909
19.904	89.0264		19.6482	30.5499		19.5412	8.10435		19.552	4.59669
20.036	89.924		19.7667	30.7521		19.6667	8.10435		19.628	4.59669
20.168	90.5967		19.9	31.1549		19.8039	8.30926		19.76	4.59669
20.296	91.0446		20.0407	31.2559		19.9333	8.30926		19.884	4.82149
20.416	91.7182		20.1815	31.4573		20.0667	8.30926		20.012	4.82149
20.548	92.5025		20.3111	31.7598		20.2078	8.51493		20.132	4.82149
20.68	92.9512		20.4407	31.962		20.3726	8.61701		20.264	4.82149
20.8	93.7364		20.5704	32.2644		20.498	8.61701		20.404	4.93388
20.916	93.8479		20.6926	32.3647		20.6274	8.61701		20.544	4.93388
21.04	94.7455		20.8111	32.7683		20.7765	8.82268		20.68	4.70909
21.188	95.4182		20.9407	32.9697		20.9137	8.82268		20.808	4.70909
21.38	96.5388		21.0704	33.0707		21.051	8.82268		20.94	4.93388
21.532	97.1		21.2074	33.4743		21.1922	9.0276		21.084	4.93388
21.684	97.324		21.3518	33.5746		21.3333	9.13043		21.228	5.04545
21.836	97.9967		21.5	33.7767		21.4667	9.23251		21.372	4.93388
21.968	98.7818		21.6444	34.0792		21.5922	9.23251		21.508	4.93388
22.104	99.3422		21.7852	34.3817		21.7333	9.33535		21.64	5.04545
22.248	100.015		21.9148	34.6842		21.8823	9.33535		21.78	5.04545
22.392	100.912		22.0444	34.6842		22.0314	9.33535		21.924	5.04545
22.536	100.912		22.2333	34.8856		22.1569	9.43819		22.048	5.27025
22.68	101.809		22.3704	35.2891		22.2824	9.54026		22.172	5.27025
22.812	102.033		22.5074	35.4905		22.4196	9.6431		22.308	5.38182
22.956	102.706		22.6444	35.894		22.5529	9.74594		22.476	5.38182
23.096	103.379		22.7778	36.0954		22.6784	9.74594		22.632	5.38182
23.236	103.715		22.9259	36.2968		22.8078	9.74594		22.828	5.27025
23.368	104.612		23.0593	36.5993		22.9451	9.84802		22.956	5.38182
23.508	105.06		23.1815	36.5993		23.0902	9.84802		23.076	5.38182
23.652	105.285		23.3111	37.2042		23.2235	9.95085		23.216	5.38182
23.804	105.958		23.4481	37.4064		23.3686	9.95085		23.356	5.49421
23.944	106.294		23.5889	37.5067		23.5059	10.1558		23.492	5.60661
24.084	107.079		23.7444	38.0113		23.651	10.1558		23.648	5.49421
24.22	107.527		23.8926	38.3138		23.7922	10.1558		23.796	5.49421
24.356	107.751		24.0259	38.3138		23.9216	10.3614		23.936	5.71818
24.508	108.312		24.1667	38.6162		24.0549	10.3614		24.068	5.60661
24.608	108.873		24.3148	38.8176		24.1961	10.4635		24.196	5.71818
24.724	109.321		24.4556	39.2212		24.3451	10.6692		24.324	5.71818
24.884	110.218		24.6	39.3222		24.4863	10.6692		24.476	5.60661
25.06	110.555		24.7296	39.725		24.6314	10.6692		24.636	5.60661
25.228	111.227		24.8667	39.9272		24.7765	10.7713		24.784	5.60661
25.38	111.788		24.9926	40.33		24.9804	10.8741		24.932	5.83058
25.52	112.125		25.1482	40.7335		25.1255	11.079		25.076	5.83058
25.66	112.798		25.2778	41.036		25.2824	11.079		25.22	5.83058
25.8	113.021		25.437	41.3384		25.4235	11.079		25.352	5.94298
25.94	113.694		25.5963	41.4395		25.5686	11.1819		25.484	5.94298
26.076	114.031		25.7741	41.8423		25.7098	11.2847		25.612	5.83058
26.224	114.816		25.9407	42.2458		25.8353	11.3868		25.74	5.83058
26.36	115.264		26.0963	42.4472		25.9725	11.3868		25.88	5.83058
26.54	115.6		26.2481	42.6494		26.1098	11.3868		26.024	6.05455
26.672	116.161		26.3926	42.9518		26.2549	11.5924		26.168	6.05455
26.812	116.945		26.5407	43.1532		26.4039	11.5924		26.316	6.05455
26.964	117.282		26.6741	43.6571		26.5569	11.5924		26.46	6.05455
27.108	117.955		26.8148	43.8592		26.7059	11.6945		26.612	6.16694
27.264	118.516		26.9519	44.1617		26.8471	11.9002		26.772	6.27934
27.412	118.964		27.0778	44.3631		26.9922	11.9002		26.932	6.16694
27.556	119.636		27.2222	44.6656		27.1373	12.1051		27.068	6.27934
27.708	119.749		27.3704	44.867		27.2784	12.1051		27.2	6.27934
27.86	120.421		27.5259	45.4719		27.4196	12.1051		27.328	6.27934
28.016	120.87		27.6704	45.6741		27.5608	12.31		27.46	6.39091
28.164	121.207		27.8222	46.0768		27.702	12.31		27.596	6.39091
28.316	122.103		27.9704	46.279		27.8314	12.5157		27.756	6.39091
28.456	122.328		28.1111	46.5814		27.9569	12.6178		27.92	6.39091
28.604	123.225		28.2556	46.8839		28.0941	12.6178		28.084	6.39091
28.74	123.449		28.4074	47.3878		28.2667	12.7206		28.272	6.50331
28.876	123.898		28.5519	47.5892		28.4353	12.7206		28.412	6.50331
29.024	124.346		28.7074	47.7913		28.6078	12.7206		28.572	6.50331
29.176	124.907		28.8741	48.2952		28.7725	12.8234		28.728	6.6157
29.316	125.803		29.0259	48.5977		28.9412	13.0284		28.884	6.72727
29.472	126.14		29.1593	48.7998		29.0941	13.0284		29.02	6.83967
29.628	126.812		29.2815	49.1023		29.2314	13.234		29.16	6.72727
29.78	127.374		29.4185	49.3037		29.3686	13.3361		29.304	6.72727
29.94	127.821		29.5667	49.7072		29.4902	13.234		29.456	6.83967
30.084	128.383		29.7296	50.11		29.6118	13.234		29.608	6.83967
30.224	129.167		29.8852	50.3121		29.7451	13.3361		29.764	6.95207
30.356	129.503		30.0333	50.6146		29.8784	13.6439		29.9	6.95207
30.484	130.177		30.1778	51.1185		30.0196	13.6439		30.04	6.95207
30.676	131.074		30.3111	51.522		30.1804	13.7467		30.224	6.83967
30.776	131.634		30.4481	51.7234		30.3412	13.9516		30.364	6.95207
30.928	131.746		30.5704	52.1269		30.498	13.9516		30.508	7.06364
31.124	132.643		30.7	52.5297		30.6431	14.0544		30.64	7.28843
31.26	133.316		30.8889	53.0343		30.7922	14.0544		30.776	7.28843
31.408	134.101		31.063	53.4371		30.9451	14.1573		30.916	7.28843
31.552	134.55		31.2407	53.8407		31.102	14.2594		31.052	7.28843
31.712	135.446		31.4037	54.0421		31.251	14.5671		31.196	7.28843
31.868	135.895		31.5556	54.647		31.4118	14.465		31.348	7.5124
32.016	136.679		31.7	54.9495		31.5725	14.465		31.5	7.4
32.156	137.016		31.8444	55.2519		31.7176	14.5671		31.664	7.4
32.32	137.577		32.0037	55.4541		31.8667	14.6699		31.82	7.4
32.468	138.474		32.1556	55.9579		32.0039	14.8749		31.98	7.5124
32.612	138.586		32.3	56.1593		32.1529	14.8749		32.132	7.73636
32.772	139.37		32.4481	56.4625		32.3059	14.9777		32.284	7.73636
32.912	139.707		32.5963	56.8653		32.4588	15.0805		32.44	7.73636
33.048	140.044		32.7407	57.37		32.6118	15.2854		32.592	7.84876
33.228	139.931		32.9037	57.8738		32.7608	15.2854		32.74	7.84876
33.404	140.044		33.0741	58.1763		32.9177	15.5932		32.88	7.84876
33.576	140.268		33.2333	58.2773		33.0706	15.5932		33.028	7.84876
33.744	140.604		33.3926	58.6801		33.2196	15.696		33.18	8.07273
33.888	141.389		33.5481	58.9826		33.3725	15.7981		33.392	8.07273
34.024	141.389		33.6963	59.3862		33.5137	15.7981		33.544	8.07273
34.172	141.277		33.8407	59.7897		33.6667	15.7981		33.688	8.07273
34.312	141.277		33.9741	60.0921		33.8196	16.1059		33.828	8.07273
34.464	142.286		34.1074	60.495		33.9686	16.1059		33.984	8.18512
34.616	142.622		34.263	61.0999		34.1255	16.3115		34.136	8.18512
34.764	143.407		34.4111	61.302		34.2784	16.5164		34.28	8.40909
34.912	144.192		34.5556	61.7048		34.4314	16.4136		34.432	8.40909
35.076	144.528		34.7037	62.3098		34.5804	16.4136		34.576	8.40909
35.224	145.426		34.9074	62.5119		34.7255	16.6193		34.724	8.63388
35.36	145.874		35.063	63.2171		34.8706	16.8242		34.896	8.74545
35.504	146.995		35.2148	63.4193		35.0118	16.927		35.052	8.74545
35.656	147.555		35.363	64.0242		35.1647	16.927		35.192	8.63388
35.808	147.78		35.5222	64.5281		35.3137	17.0291		35.312	8.74545
35.96	148.789		35.7296	65.2341		35.4627	17.2348		35.44	8.85785
36.112	149.462		35.8741	65.6376		35.6078	17.4397		35.656	8.97025
36.264	149.686		36.0296	66.2426		35.8118	17.5425		35.832	8.85785
36.416	150.247		36.1741	66.545		35.9647	17.6446		36	9.19421
36.576	150.92		36.3111	66.9478		36.1176	17.7475		36.16	9.08182
36.732	151.817		36.463	67.5528		36.2784	17.7475		36.308	9.08182
36.924	152.265		36.6148	68.0574		36.3922	17.8503		36.46	9.08182
37.084	153.05		36.7556	68.4602		36.5373	18.0552		36.596	9.19421
37.244	153.947		36.8926	68.7626		36.6902	18.0552		36.732	9.19421
37.388	154.507		37.0296	69.2672		36.8549	18.158		36.864	9.30661
37.532	155.293		37.2037	69.8722		36.9922	18.2601		37.02	9.30661
37.684	155.629		37.3778	70.4771		37.1098	18.4658		37.168	9.41818
37.852	156.75		37.5444	70.7796		37.2196	18.5679		37.324	9.53058
38.008	157.647		37.7074	71.3845		37.3529	18.6707		37.472	9.64298
38.152	157.647		37.9185	71.8884		37.5137	18.8756		37.64	9.86694
38.308	158.88		38.0667	72.2919		37.6863	18.9784		37.8	9.86694
38.456	159.217		38.2148	72.6947		37.8471	19.0813		37.952	10.0909
38.66	160.002		38.3667	73.1993		38.0118	19.0813		38.112	9.97934
38.82	160.562		38.5074	73.8042		38.1765	19.0813		38.272	10.2033
38.984	161.011		38.6667	74.2078		38.3294	19.4911		38.424	10.2033
39.128	161.571		38.8259	74.7117		38.4863	19.5939		38.572	10.2033
39.284	162.244		38.9889	75.1152		38.6275	19.7989		38.72	10.4273
39.436	162.244		39.1333	75.6191		38.7608	19.7989		38.876	10.4273
39.6	162.693		39.2556	75.8204		38.9098	19.9017		39.036	10.5397
39.764	162.805		39.3963	76.224		39.0863	20.2095		39.188	10.5397
39.92	163.589		39.5481	77.0303		39.2431	20.4144		39.348	10.5397
40.06	164.487		39.6963	77.5349		39.3882	20.5172		39.512	10.6521
40.208	164.711		39.8518	78.0388		39.5333	20.7221		39.672	10.7636
40.36	166.056		40.0037	78.4423		39.6745	20.825		39.82	10.876
40.512	166.505		40.1593	79.1476		39.8235	20.9278		39.972	10.9884
40.664	167.178		40.3111	79.3497		39.9725	21.1327		40.112	10.9884
40.82	167.738		40.4556	79.7525		40.1176	21.1327		40.248	11.2124
40.972	167.738		40.5889	80.055		40.2863	21.2355		40.396	11.2124
41.124	166.953		40.7333	80.6599		40.4471	21.4404		40.552	11.2124
41.276	165.832		40.8963	81.3659		40.6039	21.6454		40.712	11.2124
41.44	165.832		41.0519	81.467		40.7529	21.7482		40.904	11.4364
41.596	166.393		41.2074	82.1723		40.9137	21.9531		41.068	11.6612
41.748	166.505		41.3593	82.9793		41.1294	22.0559		41.22	11.6612
41.904	167.065		41.5037	83.4832		41.2824	22.1588		41.372	11.8851
42.036	167.962		41.6556	84.1892		41.4431	22.3637		41.52	11.8851
42.164	168.747		41.8148	84.5927		41.5922	22.7743		41.676	11.9975
42.376	170.093		41.9741	85.1977		41.7569	22.7743		41.816	12.1091
42.556	170.541		42.1407	85.6005		41.9059	22.8771		41.964	12.1091
42.712	171.438		42.3074	86.3065		42.051	23.1849		42.124	12.2215
42.864	172.223		42.5111	86.8103		42.2039	23.1849		42.284	12.3339
43.008	172.447		42.6667	87.5164		42.3412	23.3898		42.44	12.5579
43.156	173.345		42.8222	88.0202		42.4941	23.6975		42.592	12.6702
43.308	173.905		42.9593	88.5248		42.651	23.9025		42.736	12.5579
43.476	174.802		43.1148	89.2301		42.8157	24.0053		42.896	12.6702
43.636	175.811		43.2778	89.7347		42.9686	24.4159		43.056	12.6702
43.792	176.708		43.4296	90.1375		43.1216	24.4159		43.212	13.1182
43.956	178.054		43.5778	90.3396		43.2706	24.518		43.348	13.1182
44.168	178.502		43.7259	91.3481		43.4235	24.8257		43.488	13.1182
44.312	178.726		43.8815	91.852		43.5843	24.9285		43.648	13.2306
44.444	179.512		44.0259	92.0534		43.7373	25.2363		43.808	13.5669
44.608	180.521		44.1741	92.8604		43.8902	25.4412		43.972	13.5669
44.78	180.857		44.3185	93.4654		44.0353	25.544		44.116	13.5669
44.924	181.53		44.4741	93.8682		44.1804	25.8518		44.252	13.7909
45.064	182.09		44.6482	94.5742		44.3451	25.9546		44.384	13.6793
45.216	182.426		44.8259	95.2802		44.5059	26.0567		44.54	13.9033
45.364	182.763		44.9963	95.683		44.6588	26.4673		44.684	14.1273
45.516	183.323		45.1519	96.1876		44.8	26.5701		44.836	14.1273
45.66	183.884		45.2926	96.6914		44.9372	26.7751		44.984	14.4645
45.812	184.445		45.4037	97.1953		45.1137	27.2877		45.136	14.576
45.98	185.566		45.5296	97.8002		45.2667	27.3906		45.3	14.576
46.124	186.463		45.6741	98.3049		45.4314	27.5955		45.456	14.8008
46.28	187.136		45.8111	98.7076		45.5843	27.6983		45.632	14.8008
46.428	187.921		46	99.5147		45.749	28.006		45.8	14.8008
46.572	188.593		46.1704	100.624		45.9255	28.1089		45.948	15.2488
46.728	188.593		46.3407	101.128		46.0392	28.6215		46.1	15.3612
46.884	188.706		46.4926	101.632		46.2196	28.9293		46.248	15.4735
47.04	188.257		46.637	102.237		46.3608	28.9293		46.392	15.5851
47.18	187.808		46.7741	103.144		46.4627	29.1342		46.52	15.8099
47.336	186.463		46.9296	103.346		46.6823	29.5448		46.652	15.9215
47.496	185.678		47.0926	103.85		46.8392	29.7497		46.812	16.1463
47.66	184.669		47.2556	104.556		46.9765	30.0575		46.98	16.3702
47.796	183.996		47.4	105.161		47.1098	30.3652		47.152	16.4826
47.96	183.099		47.5444	105.968		47.2627	30.4681		47.312	16.5942
48.116	182.426		47.7	106.27		47.4118	30.8786		47.408	16.7066
48.268	182.314		47.8704	106.573		47.5686	31.2892		47.564	16.819
48.424	182.09		48.0259	107.076		47.7294	31.4941		47.768	16.9306
48.568	181.866		48.1741	107.48		47.8863	31.9047		47.852	17.1554
48.704	181.641		48.3333	107.58		48.0431	32.1096		47.992	17.3793
48.832	181.305		48.4926	108.085		48.1922	32.4174		48.12	17.4917
48.988	180.969		48.6333	108.488		48.3372	32.7251		48.26	17.7157
49.14	180.521		48.7815	109.194		48.498	32.9301		48.428	18.0521
49.34	180.296		48.9185	109.698		48.651	33.2378		48.58	18.0521
49.488	180.072		49.0741	110.404		48.8314	33.7512		48.732	18.276
49.656	180.296		49.2518	111.11		48.9608	34.059		48.888	18.3884
49.824	180.072		49.4037	111.714		49.1098	34.2639		49.048	18.7248
49.976	179.848		49.5556	112.218		49.2824	34.6745		49.196	18.9488
50.128	179.736		49.6926	112.924		49.4471	34.9822		49.34	19.0612
50.276	179.623		49.8296	113.63		49.6039	35.29		49.5	19.1735
50.408	179.736		49.9704	114.437		49.7412	35.5977		49.644	19.3975
50.52	179.287		50.1333	114.941		49.8863	35.8026		49.784	19.6215
50.616	179.287		50.2889	115.949		50.0314	36.521		49.928	19.8463
50.732	179.512		50.4296	116.554		50.1647	36.6231		50.08	20.1826
50.872	179.848		50.5778	117.059		50.3098	37.1365		50.244	20.2942
51.028	180.184		50.7444	117.865		50.4588	37.4442		50.384	20.6306
51.176	179.623		50.8852	118.571		50.6392	37.8541		50.524	20.8554
51.344	179.399		51.037	119.276		50.8	38.2647		50.672	21.0793
51.52	178.726		51.1852	119.881		50.9451	38.5724		50.844	21.4157
51.672	175.923		51.3148	120.991		51.0823	38.983		50.992	21.6397
51.844	170.654		51.4481	121.495		51.2274	39.1879		51.14	21.7521
51.992	161.347		51.5963	122.301		51.3725	39.5985		51.272	22.0884
52.136	158.656		51.7482	123.208		51.5059	39.7013		51.416	22.4248
52.296	155.965		51.8963	123.914		51.6628	40.4189		51.572	22.7612
52.432	153.947		52.037	124.822		51.8039	40.6246		51.736	22.9851
52.564	153.05		52.1963	125.629		51.9569	41.2401		51.868	23.3215
52.716	152.489		52.3481	126.636		52.1098	41.3422		52.008	23.5463
52.888	151.368		52.5	127.846		52.251	41.9577		52.148	23.5463
53.036	149.574		52.637	128.149		52.3961	42.2654		52.288	23.8826
53.18	147.668		52.7704	129.359		52.5333	42.8809		52.436	24.443
53.332	147.219		52.9	130.065		52.6941	42.9837		52.584	24.8917
53.488	146.771		53.063	131.173		52.8274	43.2915		52.712	25.0041
53.636	146.435		53.1889	132.182		52.9765	43.8042		52.844	25.2281
53.776	145.089		53.3593	133.392		53.1216	44.1119		52.988	25.5645
53.912	144.864		53.5667	134.098		53.2667	44.7274		53.132	26.0132
54.052	144.977		53.7556	135.005		53.4118	45.0352		53.276	26.1248
54.196	145.426		53.9185	135.812		53.5647	45.5486		53.416	26.4612
54.332	146.098		54.0704	136.82		53.7098	46.0613		53.548	26.6859
54.46	146.546		54.2037	137.425		53.8627	46.2662		53.692	27.4703
54.6	146.659		54.3259	138.231		54.0039	46.7796		53.852	27.5826
54.732	146.659		54.463	138.937		54.1373	47.2923		54.004	27.8066
54.884	146.771		54.5926	139.845		54.2784	47.9078		54.144	28.4793
55.04	146.771		54.7296	140.651		54.4235	47.9078		54.288	28.5917
55.184	147.331		54.8556	141.558		54.5569	48.5232		54.432	29.1521
55.32	147.555		54.9926	142.365		54.6863	48.9338		54.576	29.3769
55.456	147.892		55.137	143.676		54.8431	49.4465		54.72	29.8248
55.592	148.117		55.2741	144.584		55	49.9599		54.852	30.0496
55.74	148.117		55.4556	145.894		55.1608	50.3698		55	30.1612
55.88	148.004		55.5963	146.801		55.298	50.7803		55.136	30.8339
56.008	147.555		55.7518	147.81		55.4118	51.0881		55.268	31.1702
56.136	146.883		55.8889	148.717		55.5255	51.7036		55.4	31.5066
56.256	145.65		56.0296	149.927		55.6549	52.3191		55.552	32.1793
56.4	143.295		56.1741	150.633		55.8039	52.4219		55.716	32.1793
56.552	140.604		56.3111	151.944		55.9608	53.1395		55.864	32.9645
56.696	140.044		56.4407	152.448		56.1059	53.5501		55.996	32.9645
56.82	139.819		56.5556	153.456		56.2431	54.1656		56.136	33.4132
56.94	138.474		56.6815	154.464		56.3804	54.5762		56.268	34.0859
57.088	137.577		56.8148	155.674		56.498	55.1917		56.412	34.3099
57.248	137.464		56.963	156.884		56.6431	55.8072		56.544	34.7587
57.404	137.464		57.1185	158.296		56.7882	56.217		56.676	35.095
57.552	137.352		57.2667	159.001		56.9294	56.7304		56.808	35.4314
57.692	137.24		57.3963	160.413		57.0588	57.1403		56.98	35.8802
57.832	137.128		57.5481	160.917		57.2	57.6537		57.12	36.3281
57.976	137.128		57.6889	162.329		57.3451	58.1664		57.252	36.8893
58.096	136.792		57.8222	163.539		57.498	58.7818		57.388	37.3372
58.24	132.868		57.9519	164.547		57.6471	59.5002		57.536	37.7859
58.372	131.634		58.0889	165.656		57.7922	60.0129		57.676	38.1223
58.512	131.41		58.2296	166.966		57.9255	60.3206		57.812	38.5711
58.644	130.625		58.3667	167.975		58.0471	60.9361		57.964	39.019
58.78	129.84		58.5037	168.882		58.1765	61.4495		58.104	39.5802
58.912	129.392		58.6333	169.992		58.3098	62.1671		58.24	40.1405
59.048	129.055		58.7741	171.302		58.4471	62.4749		58.372	40.4769
59.2	128.943		58.9074	172.412		58.5882	63.1932		58.512	41.0372
59.348	129.055		59.037	173.117		58.7333	63.7059		58.644	41.3736
59.484	129.167		59.1556	173.722		58.8667	64.2193		58.776	41.9347
59.616	129.728		59.2852	174.932		58.9922	64.7319		58.916	42.1587
59.76	129.728		59.4148	176.243		59.1176	65.2446		59.056	42.8314
59.908	129.503		59.5593	177.15		59.2314	65.8601		59.196	43.0554
60.048	129.279		59.7	178.26		59.3569	66.1686		59.328	43.7289
60.18	127.485		59.8333	179.066		59.5255	67.194		59.468	44.4016
60.304	125.243		59.963	180.477		59.6628	67.8094		59.608	44.738
60.424	124.907		60.0926	181.788		59.8118	68.4249		59.756	45.4107
60.552	124.346		60.2259	182.695		59.9569	69.0405		59.884	45.8587
60.684	123.001		60.3518	183.905		60.102	69.5539		60	46.0835
60.804	121.094		60.4741	185.014		60.2314	70.3743		60.128	46.7562
60.98	120.983		60.6148	186.124		60.3608	70.887		60.268	47.0926
61.148	121.207		60.7407	186.729		60.4902	71.4004		60.424	47.7653
61.272	121.207		60.8815	187.938		60.6235	72.0159		60.568	48.3256
61.4	121.319		61.0111	188.745		60.749	72.7335		60.7	48.7744
61.528	121.767		61.137	189.753		60.8745	73.2469		60.828	49.4471
61.656	121.992		61.2778	190.358		61	74.0673		60.96	49.6711
61.784	122.44		61.4185	191.064		61.1333	74.58		61.096	50.2314
61.928	122.44		61.5481	191.367		61.2588	75.4011		61.24	50.9041
62.052	122.216		61.6815	191.669		61.3922	76.0166		61.368	51.2405
62.18	122.888		61.8074	192.173		61.5333	76.4272		61.476	52.0256
62.312	123.449		61.9296	193.181		61.6667	77.4526		61.628	52.362
62.44	124.458		62.0593	193.584		61.8078	77.966		61.748	53.1471
62.56	125.355		62.1926	194.189		61.9412	78.7864		61.884	53.8198
62.68	125.579		62.3185	194.694		62.0667	79.4019		62.012	54.1562
62.812	126.028		62.437	195.097		62.1882	79.9146		62.136	54.8289
62.96	126.925		62.563	195.299		62.3098	80.5301		62.264	55.5016
63.092	127.71		62.7	195.601		62.4784	81.3512		62.404	55.838
63.22	128.383		62.8296	196.206		62.6039	82.2745		62.548	56.5107
63.348	129.503		62.9556	196.509		62.7255	83.0949		62.676	56.8471
63.48	130.513		63.1222	196.912		62.8549	83.6076		62.784	57.2959
63.624	131.522		63.2556	197.416		62.9922	84.4287		62.888	58.305
63.748	132.868		63.3926	197.315		63.1216	85.1471		63.008	58.7529
63.876	133.428		63.5185	197.416		63.251	86.2752		63.136	59.3141
64	134.101		63.637	197.718		63.3765	86.583		63.28	59.8744
64.12	134.55		63.7518	198.424		63.502	87.6091		63.432	60.4347
64.236	135.446		63.8704	199.029		63.6667	88.4295		63.576	61.3322
64.36	136.119		63.9963	199.634		63.8039	89.2499		63.708	61.7802
64.48	136.568		64.1222	200.743		63.9372	89.8654		63.836	62.2289
64.604	137.577		64.2519	201.147		64.051	90.6866		63.96	62.7901
64.724	137.913		64.3815	201.449		64.1569	91.3021		64.08	63.4628
64.84	138.361		64.5	201.449		64.2588	92.0197		64.192	63.9107
64.96	139.707		64.6296	201.651		64.3765	92.9437		64.308	64.8083
65.076	140.155		64.7593	201.953		64.5137	93.6612		64.424	65.5926
65.184	141.95		64.8852	202.054		64.6588	94.5845		64.548	65.9289
65.308	143.407		65.0111	201.953		64.7882	95.3028		64.668	66.8264
65.424	144.304		65.1296	201.046		64.9137	96.3289		64.792	67.6107
65.536	145.986		65.2481	200.037		65.0314	96.9444		64.916	68.0595
65.656	146.546		65.3741	198.424		65.1451	97.8677		65.044	68.7322
65.78	147.668		65.5	197.517		65.2667	98.6881		65.172	69.7413
65.9	148.901		65.6259	196.105		65.3961	99.5085		65.288	70.0777
66.028	149.686		65.7407	193.988		65.5177	100.432		65.408	70.638
66.148	151.144		65.8556	191.266		65.6314	101.047		65.528	71.5355
66.276	151.704		65.9741	187.132		65.749	101.971		65.644	72.2083
66.432	152.713		66.0926	185.72		65.8706	102.997		65.76	73.105
66.544	152.826		66.2111	184.208		65.9922	103.818		65.864	73.6661
66.66	153.611		66.3222	183.502		66.1098	104.535		65.98	74.4504
66.772	154.507		66.437	183.401		66.2275	105.254		66.108	75.2355
66.88	154.507		66.5556	181.687		66.3372	106.177		66.232	75.7959
66.984	154.731		66.6667	179.167		66.4549	107.1		66.352	76.6934
67.096	154.956		66.7778	179.066		66.5726	107.921		66.472	77.3661
67.212	155.853		66.8889	179.066		66.6941	108.947		66.584	78.2628
67.324	156.189		67.0037	179.066		66.8078	109.562		66.704	79.0479
67.436	156.974		67.1259	179.368		66.9255	110.691		66.824	79.7207
67.548	157.759		67.2407	179.368		67.0353	111.409		66.94	80.3934
67.66	158.207		67.3444	178.461		67.1451	112.435		67.052	81.1777
67.772	159.105		67.4556	176.847		67.2627	113.255		67.16	82.2992
67.888	159.441		67.5667	176.444		67.3765	114.178		67.308	83.1967
68.008	160.45		67.6778	176.243		67.4902	115.102		67.412	83.8694
68.116	161.571		67.7889	176.344		67.6	116.128		67.52	84.7661
68.228	162.356		67.9074	176.746		67.7177	117.256		67.64	85.8876
68.336	163.365		68.0593	177.856		67.8353	118.179		67.756	86.7843
68.448	164.487		68.163	178.461		67.949	119.308		67.868	87.457
68.564	165.832		68.2704	178.965		68.0667	120.231		67.976	88.5785
68.688	167.178		68.3778	179.469		68.1843	121.36		68.072	89.3628
68.804	169.196		68.4926	180.679		68.2902	122.283		68.172	90.1479
68.92	170.205		68.6037	181.183		68.3882	123.001		68.276	91.4934
69.036	172.111		68.7111	181.687		68.502	124.232		68.4	92.2785
69.144	173.569		68.8185	182.393		68.6157	125.463		68.524	93.4
69.248	174.802		68.9296	182.998		68.7177	126.591		68.636	94.857
69.348	176.372		69.0482	183.3		68.8235	127.412		68.748	95.5298
69.488	177.493		69.1593	183.3		68.9255	128.643		68.848	96.4273
69.624	178.726		69.263	183.401		69.0235	129.567		68.952	97.2116
69.724	179.623		69.3741	183.401		69.1686	131.003		69.052	98.4454
69.828	180.969		69.4778	183.401		69.2863	132.234		69.156	99.2297
69.932	181.866		69.5741	183.3		69.4	133.157		69.268	100.351
70.028	183.212		69.6778	182.998		69.5059	134.388		69.384	101.697
70.084	183.548		69.7815	182.998		69.6118	135.619		69.492	102.369
70.212	185.566		69.8815	183.099		69.7177	136.851		69.6	104.164
70.316	187.248		69.9815	183.502		69.8196	137.568		69.704	105.06
70.42	188.257		70.0926	183.804		69.9137	139.005		69.8	105.958
70.52	189.939		70.1963	183.804		70.0196	140.133		69.9	107.303
70.612	191.172		70.3	184.409		70.1255	141.261		70.008	108.312
70.696	193.079		70.4	184.712		70.2275	142.287		70.112	109.545
70.78	195.097		70.5037	185.014		70.3177	143.723		70.228	110.779
70.868	196.554		70.6037	185.821		70.4235	145.057		70.336	112.012
70.964	198.909		70.7037	186.527		70.5294	146.186		70.44	113.021
71.076	200.479		70.8074	186.83		70.6274	147.314		70.548	114.031
71.184	202.273		70.9	186.729		70.7294	148.956		70.652	115.264
71.3	203.393		70.9926	187.031		70.8353	150.289		70.748	116.498
71.4	204.402		71.0889	187.636		70.9333	151.418		70.848	117.618
71.5	206.309		71.1852	188.04		71.0314	152.546		70.948	119.076
71.608	207.318		71.2926	188.745		71.1294	153.88		71.048	120.085
71.704	208.776		71.3963	188.342		71.2275	155.008		71.148	121.319
71.8	209.897		71.4963	188.14		71.3255	156.65		71.244	122.216
71.9	210.569		71.5963	187.837		71.4235	157.778		71.332	123.674
71.996	211.803		71.6963	187.837		71.5216	159.009		71.416	124.683
72.092	212.924		71.8259	188.14		71.6196	160.445		71.504	125.467
72.188	213.821		71.9259	188.14		71.7137	161.984		71.608	127.037
72.272	214.942		72.0185	187.535		71.8157	163.318		71.72	128.383
72.36	215.279		72.1111	187.334		71.9098	164.754		71.832	129.728
72.444	216.4		72.2037	186.628		72.0039	166.19		71.924	131.298
72.532	216.961		72.2889	186.225		72.098	167.729		72.048	132.979
72.616	218.082		72.3741	186.124		72.1922	168.857		72.136	133.988
72.704	218.082		72.463	186.124		72.2823	170.293		72.212	135.559
72.792	217.634		72.5556	186.325		72.3726	172.038		72.28	137.016
72.884	217.634		72.6518	186.325		72.4667	173.269		72.364	138.361
73.004	218.531		72.7444	186.325		72.549	174.91		72.468	139.931
73.1	219.54		72.8037	186.325		72.6431	176.039		72.568	141.389
73.164	220.661		72.8889	186.628		72.7451	177.679		72.66	142.51
73.256	221.67		72.9741	187.334		72.8471	179.013		72.756	144.192
73.344	222.903		73.0704	188.14		72.9412	180.552		72.852	145.65
73.436	223.912		73.1704	188.442		73.0314	181.989		72.94	147.107
73.528	225.258		73.2667	188.947		73.1137	183.117		73.02	148.564
73.62	225.818		73.3593	189.451		73.1961	184.553		73.1	149.798
73.704	227.052		73.4481	190.358		73.2745	186.297		73.188	151.48
73.812	228.285		73.537	191.064		73.3529	187.528		73.28	153.05
73.872	228.621		73.6185	191.972		73.4431	189.375		73.368	154.62
73.988	229.407		73.7	192.274		73.5412	190.913		73.456	156.189
74.076	230.976		73.7852	192.778		73.6392	192.349		73.54	157.647
74.16	231.985		73.8704	193.181		73.7294	193.786		73.628	159.217
74.248	233.219		73.9518	193.181		73.8196	195.53		73.72	161.459
74.332	234.228		74.0593	191.972		73.9059	196.966		73.812	162.58
74.412	235.461		74.1407	191.568		73.9922	198.197		73.896	164.374
74.5	236.919		74.2222	190.762		74.0745	199.736		73.98	166.056
74.584	237.592		74.3037	190.257		74.1529	200.967		74.064	167.626
74.656	238.377		74.3889	190.257		74.2314	202.711		74.144	169.196
74.732	238.713		74.4667	190.459		74.3098	204.147		74.22	170.541
74.812	238.825		74.5482	191.367		74.3922	205.993		74.304	172.111
74.9	240.17		74.6333	191.972		74.4745	207.327		74.392	174.017
75.012	241.068		74.7148	192.778		74.5529	208.866		74.48	175.474
75.096	241.516		74.7889	193.584		74.6314	209.995		74.564	177.156
75.172	241.516		74.863	193.786		74.7098	211.841		74.652	178.726
75.236	241.964		74.9333	194.391		74.7804	213.174		74.74	180.521
75.3	242.301		75.0148	195.097		74.8588	215.124		74.828	181.866
75.368	243.31		75.0926	195.601		74.9412	216.765		74.912	183.212
75.416	243.534		75.1741	195.702		75.0196	218.407		75.016	185.117
75.512	244.992		75.2519	195.5		75.1059	220.15		75.088	187.023
75.584	246.001		75.3296	194.795		75.1882	221.894		75.164	188.369
75.656	247.122		75.4074	194.593		75.2706	223.741		75.24	190.275
75.736	248.468		75.4778	194.694		75.3451	225.28		75.32	191.845
75.812	249.589		75.5482	194.795		75.4471	227.127		75.396	193.526
75.908	250.598		75.6222	194.795		75.5216	228.767		75.472	195.433
75.98	252.055		75.7	194.593		75.5922	230.204		75.548	196.89
76.052	252.728		75.7778	194.593		75.6588	232.358		75.62	198.573
76.124	253.962		75.8556	194.391		75.7255	233.692		75.696	200.142
76.196	254.635		75.9333	194.189		75.8	235.539		75.772	201.6
76.272	256.093		76.0074	193.887		75.8784	237.282		75.852	203.393
76.344	256.877		76.0778	193.887		75.9529	238.924		75.928	205.075
76.416	257.55		76.1482	193.887		76.0235	240.565		75.996	206.869
76.484	257.774		76.2148	193.988		76.0941	242.104		76.06	208.215
76.548	258.222		76.2815	193.887		76.1647	243.848		76.124	210.009
76.612	259.68		76.3482	193.988		76.2431	245.592		76.192	211.355
76.676	261.026		76.4185	193.887		76.3177	247.13		76.252	212.924
76.74	262.259		76.4889	194.089		76.3922	248.875		76.32	214.942
76.804	263.604		76.5593	194.694		76.4627	250.311		76.384	216.625
76.868	264.165		76.6259	195.198		76.5294	251.747		76.456	218.643
76.936	264.613		76.6926	195.5		76.5922	253.388		76.524	220.212
77.004	265.735		76.7593	195.5		76.651	255.03		76.616	222.679
77.092	267.529		76.8259	195.5		76.7137	256.261		76.684	224.361
77.152	268.65		76.8889	195.601		76.7804	258.21		76.76	226.155
77.216	269.883		76.9444	196.408		76.851	260.057		76.824	227.725
77.276	271.117		77.0074	196.811		76.9373	262.314		76.884	229.407
77.336	272.126		77.0704	197.617		76.9843	263.647		76.948	231.088
77.396	272.911		77.137	198.827		77.0471	265.084		77.012	232.994
77.456	274.481		77.2037	199.432		77.1098	266.622		77.076	234.676
77.516	276.05		77.2704	200.239		77.1686	268.469		77.14	236.583
77.58	277.508		77.3333	201.348		77.2314	269.803		77.2	238.601
77.64	278.741		77.3963	201.953		77.3059	271.957		77.26	240.17
77.704	279.19		77.4593	202.86		77.3608	273.496		77.324	241.964
77.768	279.974		77.5185	203.869		77.4196	275.444		77.384	243.646
77.828	280.647		77.6	204.373		77.4784	277.086		77.448	245.664
77.892	281.432		77.6407	204.877		77.5412	278.727		77.508	247.235
77.948	282.441		77.6963	205.583		77.6039	280.369		77.572	248.692
78.004	283.114		77.7556	206.49		77.6667	282.113		77.632	250.037
78.052	283.563		77.8074	207.196		77.7255	283.651		77.692	251.831
78.108	283.899		77.863	208.507		77.7843	284.882		77.748	253.177
78.168	284.796		77.9222	209.212		77.8431	286.216		77.804	255.195
78.228	286.254		77.9815	210.725		77.902	288.063		77.856	256.541
78.284	286.814		78.0333	211.632		77.9569	288.986		77.912	258.671
78.332	287.712		78.0852	212.439		78.0118	290.525		77.968	260.24
78.38	288.384		78.137	213.044		78.0627	291.448		78.02	261.698
78.428	289.057		78.1926	214.052		78.1176	292.884		78.072	263.493
78.48	290.626		78.263	215.363		78.1647	293.807		78.124	265.287
78.532	290.963		78.3148	216.27		78.2196	295.552		78.176	266.744
78.58	291.636		78.3667	217.279		78.2706	296.988		78.232	268.762
78.628	291.748		78.4185	218.488		78.3255	298.116		78.284	270.107
78.676	292.196		78.4704	219.396		78.3804	300.065		78.34	272.014
78.72	292.981		78.5222	220.505		78.4157	301.194		78.392	273.36
78.768	293.43		78.5741	221.413		78.4667	302.117		78.448	275.154
78.816	294.551		78.6222	222.522		78.5177	303.245		78.496	276.611
78.864	294.999		78.6741	223.228		78.5686	304.374		78.548	278.181
78.924	296.121		78.7185	223.832		78.6196	305.4		78.596	279.974
78.968	296.793		78.763	224.437		78.6667	306.529		78.64	281.32
79.012	297.915		78.8074	225.345		78.7137	307.144		78.704	283.563
79.06	297.915		78.8482	226.353		78.7569	308.683		78.752	284.908
79.104	298.812		78.8963	227.562		78.8	309.811		78.8	286.814
79.148	299.148		78.9481	228.571		78.8431	310.324		78.844	288.048
79.188	299.597		78.9963	229.478		78.8863	311.35		78.892	289.617
79.228	299.933		79.0444	230.588		78.9294	312.478		78.924	290.626
79.268	299.821		79.0926	231.697		78.9765	313.915		78.988	292.869
79.308	299.708		79.1333	232.302		79.0196	314.941		79.036	294.326
79.352	299.821		79.1778	233.511		79.0627	315.761		79.084	295.784
79.388	300.381		79.2185	234.62		79.1059	316.992		79.128	297.13
79.428	300.606		79.2593	235.427		79.149	318.428		79.168	298.475
79.468	301.166		79.3037	235.931		79.1922	319.454		79.196	299.372
79.504	301.839		79.3444	237.242		79.2314	320.788		79.232	300.83
79.54	302.063		79.3815	237.947		79.2745	322.224		79.288	302.736
79.576	302.96		79.4185	238.754		79.3177	323.353		79.324	303.969
79.612	303.297		79.4556	239.763		79.3569	324.789		79.36	305.091
79.652	303.745		79.4926	240.267		79.4118	326.327		79.396	306.548
79.688	304.755		79.5296	240.973		79.4549	327.353		79.436	307.893
79.728	305.202		79.563	241.376		79.4941	328.174		79.472	309.464
79.764	305.988		79.5963	241.779		79.5333	329.302		79.512	311.257
79.796	306.773		79.6333	242.183		79.5726	330.431		79.552	312.042
79.828	307.109		79.6704	242.485		79.6118	331.354		79.592	313.5
79.86	308.342		79.7074	242.989		79.651	332.38		79.632	315.069
79.884	308.791		79.7444	243.09		79.6863	333.304		79.668	316.191
79.92	309.688		79.7778	243.896		79.7216	333.919		79.704	317.2
79.948	310.697		79.8111	244.098		79.7569	334.637		79.74	318.209
79.976	311.145		79.8444	244.4		79.7882	335.663		79.772	319.218
80	311.369		79.8778	244.804		79.8196	336.381		79.8	320.227
80.028	312.266		79.9222	245.308		79.851	337.099		79.832	321.349
80.056	312.827		79.9518	245.812		79.8824	338.022		79.86	322.469
80.088	313.5		79.9815	246.316		79.9137	338.535		79.888	323.479
80.116	313.612		80.0111	246.518		79.9451	339.151		79.924	324.488
80.144	314.509		80.0407	246.921		79.9725	339.869		79.956	325.049
80.172	314.733		80.0667	247.426		80.0039	340.485		79.992	326.17
80.2	314.845		80.0926	247.627		80.0314	341.202		80.024	327.067
80.224	314.958		80.1185	247.93		80.0588	341.716		80.052	328.076
80.248	315.294		80.1444	248.333		80.0902	342.433		80.08	328.636
80.272	315.855		80.1704	248.534		80.1176	342.947		80.108	329.758
80.296	316.415		80.1963	249.038		80.1451	343.664		80.132	330.543
80.32	316.751		80.2185	249.24		80.1726	344.075		80.16	331.216
80.344	316.976		80.2444	249.543		80.2	344.28		80.18	332.112
80.368	317.312		80.2667	249.744		80.2275	344.793		80.212	333.01
80.388	317.76		80.2889	250.047		80.2549	344.998		80.232	334.019
80.408	317.873		80.3111	250.349		80.2784	345.203		80.252	334.579
80.432	317.985		80.3333	250.652		80.302	345.511		80.276	335.588
80.452	318.209		80.3556	250.853		80.3255	345.614		80.296	336.485
80.472	318.545		80.3741	250.853		80.3451	346.024		80.316	336.934
80.492	318.209		80.3963	251.055		80.3686	346.126		80.336	337.831
80.508	318.545		80.4148	251.055		80.3882	346.126		80.36	338.392
80.528	318.658		80.4333	251.257		80.4078	346.126		80.38	339.176
80.544	318.545		80.4556	251.458		80.4274	346.434		80.404	339.625
80.56	318.433		80.4741	251.458		80.4471	346.434		80.428	339.961
80.572	318.433		80.4926	251.559		80.4667	346.434		80.444	340.298
80.588	318.433		80.5111	251.66		80.4823	346.537		80.464	340.41
80.6	318.321		80.5259	251.761		80.498	346.64		80.484	340.746
80.612	318.097		80.5444	251.761		80.5137	346.64		80.504	341.083
80.624	317.985		80.5593	251.66		80.5294	346.537		80.524	341.419
80.636	317.649		80.5741	251.66		80.5451	346.537		80.54	341.419
80.648	317.424		80.5852	251.66		80.5608	346.434		80.556	341.419
80.66	316.751		80.6	251.559		80.5726	346.126		80.576	341.307
80.668	316.751		80.6111	251.559		80.5882	345.819		80.592	340.97
80.684	316.079		80.6259	251.257		80.6	345.409		80.604	340.97
80.692	315.406		80.637	250.954		80.6118	345.306		80.62	340.858
80.7	315.182		80.6482	250.753		80.6274	344.998		80.632	340.746
80.708	314.621		80.6593	250.551		80.6392	344.588		80.644	340.634
80.716	313.949		80.6704	250.349		80.6471	344.383		80.656	340.521
80.724	313.949		80.6815	250.148		80.6588	344.075		80.668	340.185
80.728	312.94		80.6889	249.845		80.6706	343.562		80.68	339.961
80.736	312.491		80.7	249.442		80.6784	343.254		80.688	339.625
80.74	311.257		80.7074	248.837		80.6863	342.844		80.7	339.176
80.744	310.36		80.7148	248.534		80.6941	342.433		80.708	338.728
80.748	309.688		80.7185	247.93		80.702	341.921		80.716	338.392
80.752	308.902		80.7296	247.325		80.7098	341.305		80.724	337.831
80.756	308.118		80.7333	246.821		80.7177	340.895		80.732	337.383
80.76	307.109		80.737	246.316		80.7216	340.69		80.736	336.71
80.764	306.436		80.7444	245.711		80.7294	340.074		80.744	335.701
80.764	305.427		80.7444	245.308		80.7333	339.459		80.748	335.252
80.764	304.53		80.7519	244.501		80.7373	338.637		80.752	334.355
80.768	303.409		80.7519	243.896		80.7451	338.022		80.756	333.234
80.768	302.288		80.7556	243.19		80.7451	337.406		80.76	332.337
80.768	301.054		80.7556	242.283		80.749	336.586		80.76	331.552
80.768	300.045		80.7593	241.578		80.7529	335.458		80.764	330.767
80.768	298.812		80.7593	240.67		80.7529	334.74		80.764	329.982
80.768	297.915		80.7593	239.863		80.7569	334.124		80.764	328.525
80.768	296.793		80.7593	239.057		80.7569	332.996		80.764	327.516
80.768	295.224		80.7593	238.15		80.7569	331.97		80.764	326.507
80.768	294.326		80.7593	237.141		80.7569	330.636		80.764	325.273
80.764	292.532		80.7593	236.536		80.7569	329.815		80.764	324.6
80.764	291.299		80.7593	235.528		80.7569	328.892		80.764	323.367
80.76	289.841		80.7593	234.822		80.7569	328.071		80.764	322.694
80.756	288.048		80.7556	233.613		80.7569	326.84		80.764	321.46
80.752	286.478		80.7556	232.805		80.7529	325.815		80.764	320.115
80.748	284.572		80.7519	231.697		80.7529	324.891		80.76	318.994
80.74	283.002		80.7481	230.688		80.749	323.558		80.756	317.424
80.732	281.208		80.7444	229.075		80.7451	321.711		80.752	315.855
80.728	279.19		80.737	227.966		80.7412	320.274		80.748	314.06
80.72	277.283		80.7333	226.957		80.7373	318.736		80.744	312.379
80.708	275.265		80.7259	225.345		80.7333	317.095		80.736	310.36
80.7	273.247		80.7222	224.034		80.7255	315.453		80.728	308.342
80.692	271.229		80.7148	222.32		80.7216	313.607		80.724	306.436
80.68	268.874		80.7074	220.908		80.7137	311.76		80.716	304.193
80.668	266.969		80.6963	219.295		80.7059	309.708		80.704	302.063
80.656	264.502		80.6852	217.782		80.698	307.964		80.696	300.157
80.644	262.82		80.6778	215.867		80.6902	305.605		80.688	297.579
80.632	260.689		80.663	214.153		80.6784	303.45		80.676	295.336
80.612	257.326		80.6518	212.54		80.6706	301.296		80.664	292.645
80.596	254.746		80.6407	210.624		80.6588	298.834		80.652	289.954
80.576	252.504		80.6259	209.112		80.6471	296.475		80.64	287.823
80.56	250.037		80.6148	207.6		80.6314	294.115		80.628	285.021
80.54	247.795		80.6	205.684		80.6196	291.653		80.616	282.441
80.524	245.553		80.5852	204.07		80.6	288.166		80.6	279.638
80.504	243.086		80.5741	202.256		80.5843	285.498		80.584	276.723
80.484	241.068		80.5556	200.239		80.5686	282.933		80.564	274.144
80.468	239.274		80.5407	198.626		80.5529	280.369		80.548	271.229
80.456	238.601		80.5222	196.912		80.5333	277.599		80.532	268.538
80.444	237.479		80.5037	194.996		80.5137	274.624		80.512	265.623
80.428	235.574		80.4778	192.677		80.4941	271.854		80.496	262.707
80.416	234.228		80.463	191.064		80.4745	269.187		80.476	259.68
80.4	232.21		80.4481	190.056		80.4549	266.519		80.46	257.102
80.376	229.631		80.437	188.846		80.4353	263.647		80.44	254.298
80.356	227.501		80.4259	188.14		80.4157	261.391		80.42	251.046
80.32	222.567		80.4074	186.628		80.3961	258.62		80.404	248.244
80.292	219.652		80.3889	184.51		80.3726	255.235		80.38	245.44
80.26	216.512		80.363	182.393		80.349	252.773		80.36	242.413
80.228	213.485		80.3518	181.486		80.3255	249.798		80.34	239.498
80.196	210.345		80.3259	178.965		80.302	247.438		80.32	236.695
80.164	206.982		80.2963	176.444		80.2745	244.771		80.296	233.107
80.132	204.515		80.2667	173.924		80.251	242.206		80.284	231.537
80.1	201.6		80.237	171.907		80.2235	239.437		80.268	229.743
80.064	198.909		80.2074	169.185		80.2	237.077		80.26	228.734
80.036	196.33		80.1741	166.966		80.1804	235.231		80.244	226.716
80.004	193.302		80.1444	164.648		80.1647	233.897		80.228	224.361
79.976	190.836		80.1111	162.228		80.149	232.563		80.208	221.558
79.948	188.145		80.0778	159.808		80.1255	230.614		80.188	218.755
79.916	185.79		80.0444	157.691		80.102	227.742		80.156	214.382
79.88	182.987		80.0074	155.574		80.0784	225.896		80.116	209.112
79.844	180.072		79.9741	153.557		80.0549	223.639		80.08	205.412
79.8	177.717		79.9407	151.44		80.0275	221.279		80.044	201.6
79.756	174.69		79.9037	149.423		79.9922	217.381		80	197.9
79.716	172.223		79.8667	147.306		79.9569	213.688		79.96	194.648
79.676	170.205		79.8333	145.289		79.9216	210.712		79.924	191.172
79.64	167.514		79.7963	143.575		79.8863	207.738		79.888	188.481
79.604	165.607		79.7593	141.357		79.851	204.762		79.852	185.117
79.564	162.805		79.7259	139.643		79.8157	202.095		79.816	181.978
79.528	160.787		79.6889	137.828		79.7765	198.71		79.78	179.175
79.48	157.647		79.6518	136.014		79.7412	196.145		79.744	176.372
79.44	155.517		79.6185	134.299		79.702	192.965		79.708	173.345
79.404	152.938		79.5852	132.585		79.6628	190.093		79.668	170.429
79.368	150.807		79.5556	130.67		79.6196	187.425		79.624	167.962
79.328	148.117		79.5148	128.754		79.5765	184.758		79.584	165.383
79.288	145.874		79.4741	126.839		79.5333	182.398		79.544	162.58
79.248	143.519		79.4333	124.822		79.4902	179.732		79.504	160.338
79.2	141.164		79.3889	123.007		79.4471	177.372		79.46	157.871
79.152	139.034		79.3444	121.293		79.4039	175.012		79.42	155.853
79.1	136.679		79.3	119.377		79.3608	172.961		79.38	153.498
79.056	134.661		79.2556	117.764		79.3216	170.806		79.34	151.368
79.016	132.307		79.2148	116.05		79.2823	168.447		79.3	149.013
78.976	130.513		79.1704	114.437		79.2431	166.395		79.26	146.883
78.932	128.607		79.1259	112.723		79.2039	164.241		79.22	144.864
78.884	126.252		79.0778	110.908		79.1647	162.189		79.176	142.398
78.836	124.346		79.0333	109.396		79.1216	160.24		79.128	140.268
78.792	122.216		78.9889	108.085		79.0784	157.778		79.08	138.137
78.744	120.085		78.9407	106.573		79.0353	155.623		79.032	136.119
78.692	118.067		78.8926	105.06		78.9882	153.572		78.984	134.325
78.64	115.712		78.8333	103.043		78.9412	151.418		78.94	132.195
78.588	114.031		78.7815	101.531		78.8902	149.468		78.896	130.288
78.528	111.9		78.7333	99.9183		78.8314	146.699		78.848	128.383
78.472	110.106		78.6815	98.6073		78.7843	144.647		78.796	126.701
78.416	108.536		78.6333	96.8928		78.7373	142.903		78.752	124.794
78.368	106.518		78.5815	95.683		78.6941	141.159		78.7	123.112
78.308	104.949		78.5333	94.1706		78.651	139.21		78.652	121.431
78.252	103.267		78.4815	92.8604		78.6039	137.158		78.604	119.861
78.192	101.249		78.4333	91.4484		78.5529	135.106		78.552	118.067
78.136	99.4545		78.3778	89.835		78.498	133.26		78.5	116.385
78.064	97.4364		78.3259	88.5248		78.4471	131.208		78.448	114.591
78.028	96.6512		78.2778	87.0125		78.3922	129.464		78.396	113.134
77.956	94.2967		78.2148	85.1977		78.3372	127.617		78.34	111.227
77.896	92.3909		78.163	83.9878		78.2823	125.668		78.288	109.658
77.832	90.7083		78.1074	82.4755		78.2275	124.027		78.236	107.976
77.772	89.1388		78.0519	81.467		78.1726	122.078		78.184	106.855
77.716	87.681		77.9963	80.055		78.1176	120.334		78.132	105.06
77.656	86.5603		77.9444	79.0473		78.0627	118.59		78.076	103.491
77.596	84.5422		77.8852	77.6353		78.0078	116.846		78.02	102.033
77.532	83.3083		77.8296	76.4254		77.9529	115.307		77.968	100.688
77.468	81.7388		77.7667	75.2155		77.8941	113.769		77.908	99.0058
77.404	80.505		77.7037	73.8042		77.8353	112.23		77.848	97.5479
77.352	78.9355		77.6444	72.5944		77.7765	110.793		77.792	95.8661
77.3	77.5901		77.5852	71.8884		77.7137	108.947		77.732	94.4091
77.252	76.4686		77.5259	70.5774		77.651	107.613		77.672	92.8388
77.204	75.3479		77.4667	69.2672		77.5843	105.972		77.612	91.6058
77.148	73.7777		77.4037	68.3598		77.5216	104.433		77.548	90.0355
77.088	71.9835		77.3407	66.9478		77.4588	103.202		77.488	88.8025
77.02	70.7504		77.2778	66.1415		77.4	101.868		77.424	87.7934
76.952	69.7413		77.2148	65.0327		77.3412	100.432		77.36	86.3355
76.88	68.2835		77.1518	63.9232		77.2784	99.0987		77.3	84.9901
76.808	66.7141		77.0889	63.1168		77.2196	97.7648		77.236	83.6446
76.736	65.705		77.0259	62.1084		77.1569	96.431		77.172	82.2992
76.664	64.0231		76.963	61.302		77.0941	94.6873		77.104	81.0661
76.596	63.238		76.9	60.1925		77.0275	93.7641		77.036	79.4959
76.524	61.8926		76.8333	59.1848		76.9608	92.3274		76.972	78.1504
76.452	60.4347		76.763	58.0752		76.8941	90.8915		76.908	77.2537
76.376	59.762		76.6963	57.4703		76.8196	89.7633		76.852	76.357
76.296	58.1926		76.6296	56.4625		76.749	88.4295		76.788	75.1231
76.216	57.1835		76.563	55.353		76.6784	87.1985		76.716	73.8901
76.148	55.838		76.4963	54.7481		76.6078	85.9675		76.648	72.4322
76.072	54.7165		76.4222	53.7396		76.5412	85.0442		76.58	71.3107
76	53.8198		76.3482	52.9333		76.4784	83.6076		76.512	70.3016
75.936	52.6983		76.2815	51.9248		76.4118	82.3766		76.44	69.5174
75.864	52.0256		76.2037	51.3199		76.3451	81.5561		76.372	68.2835
75.784	50.5678		76.1296	50.5135		76.2745	80.1202		76.308	67.0504
75.704	49.7835		76.0593	50.0097		76.2	79.0941		76.24	66.1537
75.632	49.1107		75.9889	48.7998		76.1216	77.8631		76.176	64.8083
75.56	47.7653		75.9185	48.3963		76.051	76.8371		76.108	63.9107
75.492	47.2041		75.8444	47.3878		75.9804	75.8117		76.04	63.238
75.42	46.195		75.7741	47.0853		75.9059	74.7856		75.968	62.005
75.34	45.4107		75.7	45.9765		75.8314	73.8624		75.896	61.1074
75.256	44.6256		75.6148	45.3716		75.7569	72.7335		75.82	60.3231
75.172	43.5041		75.537	44.6656		75.6863	71.7081		75.74	59.3141
75.096	43.0554		75.4593	43.8592		75.6157	70.9898		75.664	58.1926
75.02	41.8223		75.3778	43.2543		75.5412	69.8616		75.584	57.1835
74.94	41.1496		75.3	42.6494		75.4627	68.8355		75.504	56.2868
74.86	40.4769		75.2185	42.0444		75.3843	67.9123		75.424	55.2777
74.78	39.2438		75.1407	41.3384		75.302	66.5785		75.348	54.8289
74.7	38.9074		75.063	40.431		75.2196	66.0658		75.276	53.8198
74.596	37.7859		74.9926	40.1286		75.1412	64.9369		75.204	52.8107
74.512	36.6645		74.9222	39.5236		75.0667	64.2193		75.12	52.0256
74.432	36.3281		74.8482	38.9187		74.9804	63.0904		75.044	51.1289
74.352	35.4314		74.7704	38.2127		74.898	62.2699		74.94	50.0074
74.272	34.7587		74.6889	37.9102		74.8196	61.6544		74.856	49.3347
74.188	34.1983		74.6111	37.1039		74.7412	60.7312		74.776	48.3256
74.096	33.0769		74.5296	36.5993		74.6588	59.8079		74.7	47.5405
74.016	32.7405		74.4481	35.7929		74.5765	59.1924		74.616	47.2041
73.936	31.843		74.3593	35.2891		74.5059	58.2692		74.528	46.195
73.852	31.395		74.2778	34.8856		74.4353	57.7565		74.444	45.7471
73.764	30.8339		74.2037	34.2806		74.3529	56.6276		74.36	44.738
73.68	30.0496		74.1259	33.8771		74.2823	56.0121		74.28	43.9529
73.596	29.4884		74.0444	33.2722		74.2	55.2938		74.2	43.3926
73.504	29.0405		73.9593	32.8693		74.1216	54.5762		74.12	42.719
73.412	28.4793		73.8741	32.1634		74.0392	53.6529		74.032	42.1587
73.32	27.919		73.7815	31.6595		73.9529	52.8318		73.948	41.3736
73.224	26.9099		73.6815	31.2559		73.8667	52.524		73.856	40.9256
73.136	26.5736		73.5926	30.7521		73.7804	51.6008		73.768	40.0281
73.04	26.1248		73.4963	30.2475		73.6941	50.9853		73.68	39.2438
72.952	25.5645		73.4	29.6425		73.6	50.1648		73.592	38.9074
72.864	25.1157		73.3037	29.3401		73.5098	49.4465		73.5	38.1223
72.776	24.443		73.2111	28.7351		73.4118	48.9338		73.412	37.8984
72.692	24.1066		73.1185	28.4327		73.3216	48.2155		73.32	37.1132
72.604	23.5463		73.0296	28.0291		73.2275	47.3951		73.228	36.3281
72.52	23.2099		72.9481	27.5253		73.149	46.9845		73.132	35.8802
72.424	22.7612		72.8667	27.1217		73.0588	46.0613		73.04	35.4314
72.328	21.7521		72.7815	26.7189		72.9686	45.2408		72.956	34.6463
72.228	21.6397		72.6889	26.4165		72.851	44.7274		72.864	34.3099
72.12	20.9669		72.5963	26.0129		72.7451	43.907		72.768	33.6372
72.02	20.743		72.5037	25.5091		72.6471	43.2915		72.672	33.3008
71.924	20.4066		72.3926	25.1055		72.5529	42.7788		72.58	32.6281
71.828	19.7339		72.3333	24.9041		72.4667	42.3682		72.484	32.2917
71.732	19.7339		72.2444	24.1981		72.3726	41.6499		72.384	31.7314
71.628	19.1735		72.1556	24.0971		72.2823	41.1372		72.3	31.2826
71.496	18.5008		72.0593	23.4921		72.1922	40.6246		72.228	30.8339
71.396	18.5008		71.9593	23.3918		72.098	40.0091		72.144	30.2736
71.288	18.0521		71.8556	23.0893		72	39.4956		72.06	29.8248
71.192	17.6033		71.7481	22.5847		71.902	39.0851		71.964	29.4884
71.092	17.2669		71.6482	22.1819		71.8118	38.4696		71.872	29.0405
70.996	16.7066		71.5407	21.7784		71.7216	38.2647		71.764	28.4793
70.896	16.5942		71.3926	21.3748		71.6196	37.752		71.648	27.919
70.8	16.0339		71.2889	21.1734		71.5255	37.0337		71.544	27.3587
70.74	15.8099		71.1815	20.7699		71.4235	36.9308		71.444	27.1339
70.644	15.5851		71.0852	20.3664		71.3294	36.4181		71.36	26.6859
70.508	15.1372		70.9963	19.9636		71.2196	35.9055		71.268	26.2372
70.412	14.576		70.9037	19.6611		71.1176	35.29		71.164	25.9008
70.344	14.4645		70.8148	19.5601		71.0118	35.0843		71.056	25.5645
70.244	14.4645		70.7185	19.2576		70.9059	34.6745		70.952	25.2281
70.112	13.6793		70.6259	19.0562		70.8	34.1611		70.848	24.7793
70	13.343		70.5222	18.5516		70.698	33.7512		70.74	24.443
69.892	13.0066		70.4185	18.4513		70.6078	33.4435		70.632	24.219
69.784	12.6702		70.3148	18.0477		70.5137	32.9301		70.524	23.8826
69.676	12.3339		70.2111	17.7452		70.4157	32.828		70.42	23.6578
69.568	12.1091		70.1	17.4428		70.3255	32.5202		70.32	23.0975
69.468	11.9975		69.9926	17.1403		70.2314	31.8019		70.216	22.8736
69.364	11.5488		69.8889	16.8378		70.1255	31.597		70.124	22.5372
69.26	11.3248		69.7741	16.7368		70.0157	31.0835		70.032	22.2008
69.144	10.876		69.6704	16.5354		69.9059	30.673		69.9	21.8645
69.032	10.876		69.5667	16.2329		69.8	30.3652		69.8	21.5281
68.92	10.6521		69.4593	15.9304		69.6941	30.0575		69.704	20.9669
68.804	10.0909		69.3556	15.628		69.5843	29.6476		69.6	20.9669
68.7	9.86694		69.2481	15.628		69.4745	29.3399		69.488	20.6306
68.608	9.64298		69.1444	15.2244		69.3686	29.1342		69.388	20.0703
68.488	9.53058		69.037	14.922		69.2549	28.7244		69.28	19.9579
68.376	9.41818		68.9259	14.7206		69.1372	28.3138		69.164	19.7339
68.256	9.19421		68.8148	14.5192		69.0275	28.006		69.052	19.2851
68.152	8.85785		68.6963	14.2167		68.9216	27.6983		68.944	18.9488
68.044	8.63388		68.5778	14.0146		68.8118	27.3906		68.836	18.7248
67.936	8.63388		68.4704	13.8132		68.7059	27.0828		68.736	18.3884
67.82	8.29752		68.363	13.6118		68.6039	26.7751		68.596	18.0521
67.712	8.07273		68.2519	13.3093		68.502	26.4673		68.484	17.8281
67.612	7.84876		68.1444	13.2082		68.3961	26.2624		68.364	17.6033
67.492	7.73636		68.0037	12.9058		68.2863	25.9546		68.244	17.2669
67.36	7.4		67.8926	12.6033		68.1726	25.6469		68.132	17.043
67.196	7.28843		67.7741	12.6033		68.0627	25.4412		68.016	16.9306
67.12	7.17603		67.6593	12.4012		67.949	24.9285		67.896	16.819
67.008	7.06364		67.5444	12.1998		67.8353	24.518		67.784	16.5942
66.896	6.95207		67.4407	11.9984		67.7137	24.4159		67.668	16.2579
66.788	6.6157		67.3407	11.6959		67.6039	24.0053		67.56	16.0339
66.632	6.50331		67.2296	11.5948		67.4902	23.9025		67.452	15.8099
66.508	6.39091		67.1037	11.3934		67.3765	23.5947		67.312	15.3612
66.388	6.05455		66.9889	11.2924		67.2588	23.3898		67.196	15.2488
66.272	5.94298		66.8778	10.9899		67.1451	22.8771		67.08	15.0248
66.152	5.94298		66.7593	10.7885		67.0314	22.8771		66.952	14.9124
66.032	5.60661		66.6482	10.6874		66.9098	22.5694		66.82	14.8008
65.904	5.60661		66.5259	10.5864		66.7843	22.4665		66.692	14.6884
65.788	5.49421		66.3926	10.486		66.6628	21.9531		66.572	14.2397
65.672	5.27025		66.2778	10.385		66.5529	21.851		66.46	14.1273
65.556	5.04545		66.1333	10.0825		66.4353	21.7482		66.348	13.9033
65.44	4.93388		66.0185	9.88109		66.3177	21.3376		66.228	13.7909
65.324	5.04545		65.8963	9.67895		66.2078	21.0299		66.112	13.5669
65.204	4.70909		65.8185	9.57863		66.0902	20.9278		66	13.4545
65.08	4.59669		65.6407	9.57863		65.9686	20.5172		65.88	13.2306
64.952	4.48512		65.5185	9.47756		65.8431	20.4144		65.776	12.8942
64.828	4.03636		65.4037	9.27616		65.7255	20.2095		65.668	12.7818
64.704	4.26033		65.2852	8.97369		65.6078	20.0045		65.552	12.5579
64.588	4.03636		65.1667	8.87262		65.4941	19.7989		65.428	12.4454
64.464	4.03636		65.037	8.67122		65.3686	19.6968		65.304	12.3339
64.34	3.7		64.9148	8.67122		65.2471	19.4911		65.18	12.1091
64.216	3.5876		64.7926	8.36876		65.1333	19.2862		65.048	11.9975
64.1	3.5876		64.6667	8.36876		65.0275	18.9784		64.932	11.8851
63.968	3.47603		64.5444	8.26769		64.902	18.6707		64.804	11.6612
63.844	3.25124		64.4222	8.16662		64.7647	18.5679		64.668	11.5488
63.716	3.25124		64.2963	7.86415		64.6353	18.2601		64.544	11.2124
63.588	3.13967		64.1667	7.86415		64.4627	18.0552		64.424	10.9884
63.46	3.13967		64.037	7.76382		64.3451	17.8503		64.316	10.9884
63.316	2.80331		63.9111	7.66275		64.2275	17.6446		64.208	10.876
63.136	2.80331		63.7852	7.56168		64.1059	17.3369		64.088	10.6521
63.012	2.80331		63.6667	7.36029		63.9882	17.3369		63.948	10.4273
62.892	2.46694		63.5519	7.36029		63.8314	17.1319		63.816	10.4273
62.764	2.46694		63.4259	7.25922		63.7098	16.927		63.68	10.3157
62.64	2.13058		63.3037	7.15889		63.5608	16.7214		63.548	9.97934
62.5	2.13058		63.1852	6.85642		63.4118	16.5164		63.404	9.75455
62.372	1.90579		63.0593	6.85642		63.2863	16.2087		63.256	9.64298
62.248	1.90579		62.9222	6.85642		63.149	16.1059		63.12	9.53058
62.112	1.79421		62.7926	6.65428		63.0118	15.9009		63.008	9.41818
61.98	1.68182		62.6519	6.55395		62.8863	15.7981		62.904	9.30661
61.852	1.68182		62.5111	6.45288		62.7686	15.696		62.788	9.19421
61.724	1.68182		62.3741	6.45288		62.651	15.4904		62.66	9.08182
61.592	1.56942		62.2444	6.25149		62.5255	15.2854		62.536	8.74545
61.464	1.34545		62.1482	6.15042		62.4039	15.1826		62.412	8.74545
61.336	1.34545		62.0259	5.94902		62.2745	15.0805		62.292	8.74545
61.216	1.23306		61.8926	5.94902		62.1608	14.9777		62.164	8.52149
61.104	1.23306		61.7704	5.94902		62.0353	14.6699		62.032	8.18512
60.964	1.23306		61.6667	5.84795		61.8784	14.5671		61.896	8.18512
60.812	1.00909		61.5407	5.84795		61.7765	14.3622		61.768	8.07273
60.664	0.89669		61.4185	5.84795		61.6078	14.1573		61.644	8.07273
60.54	0.78512		61.2889	5.74688		61.5177	13.8495		61.504	8.07273
60.416	0.78512		61.1444	5.54548		61.3882	13.7467		61.372	7.73636
60.292	0.56033		60.9963	5.44441		61.2431	13.7467		61.248	7.62479
60.16	0.56033		60.8333	5.44441		61.1098	13.5418		61.104	7.62479
59.984	0.44876		60.7	5.44441		60.9843	13.3361		60.968	7.28843
59.856	0.33636		60.5704	5.24301		60.8196	13.1312		60.856	7.28843
59.72	0.44876		60.4333	5.14194		60.6941	13.0284		60.728	7.06364
59.58	0.33636		60.3	5.14194		60.5647	12.9255		60.596	6.95207
59.452	0.1124		60.1778	5.04162		60.4314	12.8234		60.468	6.95207
59.304	0.22397		60.0481	4.94055		60.3137	12.7206		60.332	6.95207
59.152	0		59.9259	4.94055		60.1804	12.4129		60.204	6.95207
58.996	0		59.7889	4.94055		60.0392	12.4129		60.068	6.72727
58.824	0		59.6556	4.94055		59.9098	12.2079		59.924	6.6157
58.744	0		59.537	4.83948		59.7726	12.1051		59.776	6.6157
58.628	0		59.3963	4.83948		59.6392	12.1051		59.64	6.27934
58.5	0		59.2593	4.73915		59.502	11.9002		59.516	6.27934
58.376	-0.1124		59.1259	4.63808		59.3569	11.7973		59.388	6.05455
58.24	-0.22397		58.9815	4.63808		59.2235	11.6945		59.256	6.05455
58.096	-0.33636		58.8037	4.53701		59.0784	11.5924		59.112	6.05455
57.956	-0.33636		58.6889	4.53701		58.9412	11.2847		58.988	6.05455
57.82	-0.33636		58.5556	4.43668		58.8	11.2847		58.852	6.05455
57.66	-0.33636		58.4259	4.23454		58.6549	11.2847		58.704	5.94298
57.512	-0.44876		58.2963	4.23454		58.5098	11.079		58.572	5.71818
57.364	-0.56033		58.1556	4.03315		58.3765	10.7713		58.452	5.71818
57.224	-0.56033		58.0148	4.03315		58.251	10.5663		58.328	5.71818
57.104	-0.67273		57.8704	4.03315		58.1137	10.4635		58.184	5.83058
56.992	-0.67273		57.7222	3.93207		57.9922	10.4635		58.04	5.60661
56.864	-0.89669		57.5704	3.93207		57.8667	10.3614		57.9	5.60661
56.724	-1.00909		57.3667	3.831		57.7412	10.1558		57.76	5.49421
56.576	-0.67273		57.2259	3.831		57.6	10.2586		57.564	5.27025
56.424	-0.67273		57.0889	3.62961		57.4549	10.1558		57.424	5.27025
56.28	-0.78512		56.9481	3.62961		57.3137	9.95085		57.288	5.27025
56.14	-0.78512		56.8074	3.52854		57.1726	9.84802		57.14	5.15785
55.996	-0.78512		56.6741	3.52854		57.0196	9.74594		56.996	5.15785
55.844	-0.67273		56.537	3.52854		56.8745	9.74594		56.872	5.15785
55.696	-1.00909		56.4037	3.42821		56.7294	9.6431		56.744	5.15785
55.56	-1.00909		56.2704	3.42821		56.5804	9.54026		56.6	5.04545
55.384	-1.12149		56.1296	3.42821		56.451	9.43819		56.46	5.04545
55.248	-1.23306		55.9815	3.22607		56.3255	9.43819		56.312	4.93388
55.1	-1.12149		55.837	3.52854		56.1961	9.23251		56.136	4.93388
54.956	-1.23306		55.6963	3.42821		56.0588	9.23251		55.996	4.93388
54.868	-1.00909		55.5556	3.02467		55.9059	9.0276		55.836	4.82149
54.688	-1.00909		55.4111	3.22607		55.7569	8.82268		55.688	4.82149
54.54	-1.23306		55.263	3.22607		55.6157	8.71985		55.548	4.82149
54.408	-1.12149		55.1296	3.22607		55.4706	8.71985		55.4	4.70909
54.268	-1.12149		55	3.32714		55.3137	8.71985		55.26	4.70909
54.112	-1.00909		54.8778	3.12574		55.1647	8.61701		55.112	4.70909
53.96	-1.12149		54.7296	3.12574		55.0118	8.61701		54.956	4.59669
53.82	-1.12149		54.5815	3.12574		54.8235	8.51493		54.816	4.59669
53.656	-1.12149		54.3926	3.02467		54.6823	8.51493		54.68	4.59669
53.492	-1.12149		54.2593	3.02467		54.549	8.4121		54.544	4.59669
53.332	-1.12149		54.1259	2.9236		54.4157	8.30926		54.4	4.37273
53.188	-1.12149		53.9778	2.82328		54.2627	8.30926		54.268	4.37273
53.044	-1.34545		53.8111	2.82328		54.1255	8.10435		54.132	4.26033
52.916	-1.12149		53.5926	2.82328		53.9843	8.00151		53.992	4.26033
52.784	-1.23306		53.4259	2.72221		53.8431	8.00151		53.84	4.26033
52.644	-1.23306		53.2593	2.72221		53.702	8.00151		53.7	4.37273
52.456	-1.34545		53.1185	2.72221		53.549	8.00151		53.552	4.14876
52.312	-1.34545		52.9815	2.72221		53.4	8.00151		53.404	4.14876
52.172	-1.34545		52.8556	2.72221		53.251	7.89943		53.248	4.03636
52.012	-1.45785		52.7148	2.62114		53.1059	7.89943		53.108	4.03636
51.852	-1.45785		52.563	2.62114		52.9529	7.7966		52.956	4.03636
51.688	-1.45785		52.4185	2.52081		52.7922	7.59168		52.788	3.92397
51.54	-1.45785		52.2741	2.62114		52.651	7.59168		52.652	4.03636
51.392	-1.45785		52.137	2.31867		52.5137	7.48885		52.524	4.03636
51.256	-1.45785		52.0407	2.41974		52.3804	7.48885		52.384	3.92397
51.136	-1.68182		51.8778	2.41974		52.2314	7.38601		52.248	3.92397
51.012	-1.56942		51.7222	2.41974		52.0628	7.28393		52.108	3.92397
50.876	-1.56942		51.5741	2.31867		51.9294	7.28393		51.96	3.92397
50.748	-1.56942		51.4296	2.21834		51.7765	7.28393		51.812	3.92397
50.616	-1.68182		51.2852	2.21834		51.6157	7.1811		51.66	3.8124
50.452	-1.68182		51.1407	2.21834		51.4627	7.07826		51.496	3.7
50.276	-1.68182		51	2.21834		51.3216	7.07826		51.36	3.7
50.084	-1.79421		50.863	2.21834		51.1059	7.07826		51.204	3.8124
49.916	-1.79421		50.6407	2.11727		50.9529	7.07826		51.032	3.7
49.776	-1.79421		50.4852	2.0162		50.8	6.97618		50.88	3.7
49.624	-1.79421		50.337	2.0162		50.6549	6.77051		50.728	3.7
49.472	-1.90579		50.1593	2.21834		50.5098	6.97618		50.58	3.5876
49.32	-1.90579		49.9852	2.11727		50.3765	6.77051		50.432	3.47603
49.168	-1.90579		49.8259	2.0162		50.2274	6.77051		50.276	3.47603
49.028	-1.79421		49.6852	1.91587		50.0745	6.66843		50.148	3.5876
48.876	-1.79421		49.5407	1.8148		49.9098	6.66843		50.024	3.5876
48.724	-1.79421		49.3852	1.8148		49.7412	6.46276		49.908	3.5876
48.576	-1.90579		49.2518	1.8148		49.5961	6.36068		49.76	3.5876
48.432	-2.01818		49.1185	1.8148		49.4627	6.46276		49.6	3.36364
48.264	-1.79421		48.9704	1.91587		49.3177	6.46276		49.428	3.36364
48.036	-1.79421		48.8185	1.91587		49.102	6.36068		49.256	3.13967
47.904	-1.68182		48.6111	1.91587		49.0039	6.36068		49.092	3.25124
47.768	-1.90579		48.4704	1.8148		48.8588	6.36068		48.94	3.36364
47.612	-2.01818		48.3222	1.61341		48.7176	6.15501		48.784	3.25124
47.468	-2.01818		48.2185	1.61341		48.5333	6.15501		48.636	3.25124
47.32	-2.01818		48.0296	1.61341		48.4196	6.25784		48.484	3.13967
47.164	-2.01818		47.8852	1.61341		48.2627	6.25784		48.332	3.13967
47.008	-2.01818		47.7926	1.71373		48.1098	6.15501		48.18	3.25124
46.852	-2.01818		47.6407	1.91587		47.9569	6.25784		48.04	3.13967
46.64	-1.79421		47.4852	1.71373		47.8196	6.05293		47.892	3.13967
46.468	-2.13058		47.2741	1.61341		47.6784	5.95009		47.74	3.02727
46.304	-2.13058		47.1185	1.61341		47.5294	5.95009		47.568	3.02727
46.132	-2.13058		46.9704	1.61341		47.3843	6.05293		47.4	3.02727
45.972	-2.13058		46.8741	1.61341		47.2314	5.95009		47.252	2.80331
45.784	-2.13058		46.7296	1.51234		47.098	5.84726		47.1	3.02727
45.656	-2.01818		46.5852	1.41127		46.9686	5.84726		46.952	3.13967
45.516	-2.01818		46.4296	1.51234		46.8235	5.84726		46.804	3.02727
45.356	-1.90579		46.2963	1.41127		46.6706	5.84726		46.652	3.02727
45.192	-2.01818		46.1593	1.41127		46.4902	5.84726		46.5	3.02727
45.052	-2.13058		45.9481	1.41127		46.3137	5.74518		46.344	2.80331
44.912	-2.01818		45.7852	1.41127		46.1686	5.74518		46.196	2.91488
44.772	-2.01818		45.6185	1.41127		46.0196	5.64234		46.02	2.91488
44.628	-2.13058		45.4778	1.31094		45.8706	5.64234		45.852	2.91488
44.468	-2.01818		45.3407	1.31094		45.7098	5.53951		45.704	2.80331
44.252	-2.01818		45.1889	1.31094		45.5569	5.53951		45.572	2.80331
44.092	-2.01818		45.037	1.31094		45.3804	5.53951		45.428	2.91488
43.944	-2.01818		44.8852	1.31094		45.2314	5.53951		45.288	2.80331
43.792	-2.01818		44.7296	1.31094		45.0823	5.64234		45.132	2.91488
43.636	-2.01818		44.5741	1.41127		44.9294	5.53951		44.968	2.91488
43.476	-2.13058		44.4259	1.20987		44.7765	5.43743		44.812	2.80331
43.332	-2.13058		44.2815	1.1088		44.6353	5.43743		44.684	2.80331
43.176	-2.13058		44.1296	1.1088		44.4745	5.33459		44.536	2.69091
43.02	-2.13058		43.9741	1.20987		44.3255	5.23176		44.384	2.69091
42.868	-2.13058		43.8148	1.1088		44.1882	5.33459		44.248	2.69091
42.72	-2.13058		43.663	1.00847		44.0471	5.23176		44.096	2.80331
42.572	-2.13058		43.5185	1.1088		43.898	5.33459		43.936	2.69091
42.428	-2.13058		43.3593	1.1088		43.7412	5.12968		43.776	2.69091
42.264	-2.35455		43.2111	1.00847		43.6039	5.12968		43.612	2.69091
42.112	-2.01818		43.0481	1.00847		43.4471	5.12968		43.464	2.69091
41.968	-2.24215		42.8815	0.80633		43.2863	5.12968		43.328	2.46694
41.812	-2.24215		42.7333	1.00847		43.1255	4.92401		43.188	2.57851
41.656	-2.01818		42.6	0.9074		42.9608	4.92401		43.04	2.35455
41.504	-2.24215		42.4519	1.00847		42.8118	4.92401		42.884	2.46694
41.36	-2.24215		42.2963	0.80633		42.6667	4.82193		42.732	2.46694
41.204	-2.24215		42.1519	0.80633		42.5216	4.82193		42.572	2.46694
41.056	-2.13058		42.0111	0.80633		42.3765	4.82193		42.412	2.35455
40.912	-2.13058		41.8518	0.80633		42.2157	4.82193		42.252	2.35455
40.76	-2.35455		41.6926	0.9074		42.0353	4.71909		42.104	2.46694
40.616	-2.35455		41.5259	0.9074		41.8627	4.71909		41.948	2.46694
40.46	-2.24215		41.3704	0.9074		41.698	4.61626		41.808	2.46694
40.308	-2.24215		41.2074	0.9074		41.5569	4.61626		41.68	2.57851
40.144	-2.24215		41.0519	0.80633		41.4235	4.61626		41.532	2.35455
			40.9111	1.00847		41.3059	4.71909		41.364	2.35455
			40.7778	1.00847		41.1569	4.71909		41.208	2.35455
			40.6259	1.00847		41.0039	4.71909		41.048	2.24215
			40.4815	1.00847		40.851	4.51418		40.892	2.13058
			40.3407	0.80633		40.6863	4.51418		40.736	2.13058
			40.1296	0.9074		40.5059	4.51418		40.596	2.35455
			39.9704	0.706		40.3451	4.51418		40.476	2.35455
			39.9185	0.706		40.1843	4.30851		40.324	2.35455
			39.6444	0.706		40.0392	4.30851		40.168	2.24215
			39.4926	0.706		39.902	4.20567		40.012	2.13058
			39.3407	0.80633		39.7569	4.20567		39.86	2.24215
			39.1852	0.80633		39.6	4.20567		39.6	2.13058
			39.0259	0.706		39.4392	4.20567		39.444	2.01818
			38.8778	0.80633		39.2745	4.20567		39.284	2.13058
			38.7259	0.50386		39.1255	4.20567		39.128	2.13058
			38.5741	0.40354		38.9177	4.20567		38.98	2.24215
			38.4222	0.60493		38.7647	4.20567		38.82	2.24215
			38.2704	0.60493		38.6039	4.20567		38.668	2.13058
			38.1111	0.706		38.4353	4.00076		38.52	2.01818
			37.9519	0.60493		38.2745	4.00076		38.376	2.01818
			37.8	0.60493		38.1333	4.10359		38.22	2.01818
			37.6556	0.60493		37.9843	4.10359		38.072	1.90579
			37.5	0.50386		37.8392	4.10359		37.908	1.90579
			37.3444	0.50386		37.698	3.89792		37.748	1.90579
			37.1815	0.30247		37.5608	3.89792		37.6	2.01818
			37.0222	0.60493		37.4314	3.89792		37.456	2.01818
			36.8667	0.60493		37.2745	3.89792		37.32	2.01818
			36.7185	0.40354		37.1294	3.89792		37.172	1.90579
			36.5704	0.40354		36.9608	3.89792		37.02	1.79421
			36.3667	0.30247		36.8039	3.89792		36.856	1.79421
			36.2111	0.30247		36.6392	3.89792		36.624	1.90579
			36.037	0.30247		36.4823	3.69301		36.464	1.90579
			35.8481	0.30247		36.3255	3.69301		36.312	1.79421
			35.7148	0.2014		36.1608	3.69301		36.184	1.79421
			35.5778	0.40354		36.0039	3.69301		36.024	1.79421
			35.4444	0.40354		35.8549	3.69301		35.868	1.90579
			35.2852	0.40354		35.702	3.69301		35.716	1.79421
			35.1444	0.40354		35.5529	3.48809		35.56	1.90579
			35.0148	0.30247		35.3961	3.48809		35.4	1.90579
			34.8704	0.40354		35.2353	3.48809		35.244	1.90579
			34.7296	0.40354		35.0784	3.38526		35.068	1.79421
			34.5667	0.40354		34.9216	3.38526		34.904	1.68182
			34.4074	0.30247		34.7765	3.38526		34.76	1.68182
			34.2518	0.30247		34.651	3.18034		34.616	1.68182
			34.0852	0.30247		34.5059	3.18034		34.472	1.68182
			33.9259	0.30247		34.3608	3.18034		34.328	1.56942
			33.7667	0.30247		34.2	3.28242		34.184	1.56942
			33.6148	0.2014		34.0471	3.18034		34.032	1.68182
			33.4815	0.30247		33.8902	3.28242		33.88	1.68182
			33.3481	0.30247		33.7255	3.28242		33.736	1.68182
			33.1963	0.2014		33.5451	3.18034		33.576	1.68182
			33.0593	0.2014		33.4118	3.0775		33.432	1.68182
			32.8889	0.10107		33.2863	3.0775		33.28	1.68182
			32.7185	0.2014		33.1608	3.0775		33.12	1.68182
			32.563	0.30247		33.0118	3.0775		32.968	1.56942
			32.4148	0.30247		32.8431	3.0775		32.816	1.56942
			32.2741	0.2014		32.6471	3.0775		32.676	1.56942
			32.1185	0.2014		32.4745	3.0775		32.528	1.56942
			31.9667	0.10107		32.3294	2.97467		32.372	1.56942
			31.8111	0.10107		32.1922	2.97467		32.224	1.56942
			31.6593	0.10107		32.0549	2.87259		32.076	1.56942
			31.5185	0.2014		31.9137	2.97467		31.92	1.45785
			31.3704	0.2014		31.7686	2.97467		31.776	1.56942
			31.2148	0.2014		31.6235	2.87259		31.644	1.56942
			31.0667	0.2014		31.4784	2.76975		31.496	1.56942
			30.9259	0.10107		31.3451	2.66692		31.344	1.45785
			30.7741	0.2014		31.2039	2.76975		31.18	1.45785
			30.6259	0.10107		31.0471	2.76975		31.032	1.45785
			30.4667	0.10107		30.8941	2.76975		30.74	1.45785
			30.3222	0.10107		30.7333	2.76975		30.584	1.34545
			30.1704	0.10107		30.5882	2.66692		30.42	1.34545
			30.0111	0		30.4471	2.56484		30.272	1.34545
			29.8482	0.10107		30.2902	2.56484		30.132	1.34545
			29.6889	0.10107		30.1373	2.56484		29.98	1.34545
			29.537	0.2014		29.9882	2.56484		29.828	1.34545
			29.3815	0.10107		29.8549	2.56484		29.684	1.12149
			29.237	0.10107		29.7059	2.56484		29.536	1.45785
			29.0889	0.10107		29.5529	2.462		29.4	1.45785
			28.9333	0		29.3922	2.462		29.232	1.34545
			28.7815	0		29.2157	2.462		29.08	1.34545
			28.6333	0		29.0471	2.56484		28.944	1.23306
			28.4889	0.10107		28.8863	2.462		28.8	1.34545
			28.3482	-0.10107		28.7372	2.35917		28.648	1.23306
			28.1889	0		28.5882	2.25709		28.48	1.23306
			28.0333	0		28.4353	2.25709		28.308	1.00909
			27.8963	0		28.2941	2.25709		28.168	1.00909
			27.7556	0.10107		28.149	2.25709		28.036	1.00909
			27.6185	0.10107		27.9961	2.25709		27.908	1.00909
			27.4926	0		27.851	2.25709		27.78	1.34545
			27.3482	0		27.7137	2.25709		27.62	1.00909
			27.2185	-0.10107		27.5725	2.15425		27.476	1.23306
			27.0667	-0.10107		27.3843	2.15425		27.344	1.23306
			26.9222	-0.10107		27.2471	2.25709		27.212	1.12149
			26.7704	0		27.102	2.05142		27.064	1.12149
			26.6296	0		26.9608	2.05142		26.908	1.00909
			26.4444	-0.10107		26.8157	2.05142		26.748	1.12149
			26.2926	-0.10107		26.6706	2.05142		26.592	1.12149
			26.1482	-0.10107		26.5176	2.15425		26.44	1.12149
			26.0074	-0.10107		26.3647	2.15425		26.296	1.00909
			25.8815	-0.10107		26.2157	2.15425		26.168	0.89669
			25.7481	-0.10107		26.0706	2.05142		26.024	1.00909
			25.6	-0.10107		25.9255	1.94934		25.836	1.00909
			25.463	-0.2014		25.7922	1.8465		25.692	1.00909
			25.3259	-0.2014		25.6667	1.8465		25.548	1.00909
			25.1852	-0.2014		25.5333	1.8465		25.392	1.00909
			25.0296	-0.30247		25.3961	1.8465		25.228	1.00909
			24.8889	-0.30247		25.2628	1.8465		25.076	1.00909
			24.7481	-0.2014		25.1216	1.8465		24.936	1.00909
			24.6111	-0.40354		24.9725	2.05142		24.784	1.00909
			24.4667	-0.10107		24.8157	2.05142		24.632	0.89669
			24.3185	0		24.6627	1.74367		24.484	0.89669
			24.163	-0.30247		24.5137	1.74367		24.344	0.89669
			24.0222	-0.2014		24.3726	1.74367		24.204	0.89669
			23.8852	-0.2014		24.2549	1.74367		24.076	0.89669
			23.7481	-0.2014		24.1294	1.74367		23.936	0.89669
			23.6148	-0.30247		23.9922	1.64159		23.792	0.89669
			23.4667	-0.2014		23.851	1.64159		23.648	0.89669
			23.3296	-0.2014		23.7137	1.74367		23.5	0.89669
			23.2037	-0.30247		23.5725	1.74367		23.364	0.89669
			23.0704	-0.30247		23.4392	1.64159		23.228	0.89669
			22.9407	-0.40354		23.3137	1.64159		23.088	0.89669
			22.8037	-0.2014		23.1922	1.64159		22.956	0.78512
			22.6518	-0.30247		23.0549	1.53875		22.82	0.78512
			22.5	-0.30247		22.9059	1.33384		22.696	0.78512
			22.3556	-0.30247		22.7529	1.43592		22.556	0.78512
			22.2296	-0.60493		22.5922	1.43592		22.412	0.78512
			22.0963	-0.60493		22.4353	1.43592		22.272	0.89669
			21.9519	-0.40354		22.2902	1.43592		22.144	0.78512
			21.8111	-0.40354		22.1529	1.33384		22.02	0.78512
			21.6741	-0.30247		22.0196	1.33384		21.888	0.78512
			21.4852	-0.30247		21.8863	1.231		21.764	0.78512
			21.3556	-0.40354		21.7529	1.231		21.632	0.89669
			21.2148	-0.50386		21.6235	1.33384		21.488	0.89669
			21.0741	-0.50386		21.4863	1.33384		21.344	0.78512
			20.9407	-0.50386		21.3451	1.33384		21.208	0.89669
			20.8037	-0.50386		21.2118	1.33384		21.076	0.78512
			20.6667	-0.2014		21.0745	1.33384		20.936	0.67273
			20.537	-0.2014		20.8941	1.231		20.8	0.67273
			20.4	-0.30247		20.7608	1.231		20.664	0.67273
			20.263	-0.30247		20.6314	1.231		20.532	0.67273
			20.137	-0.30247		20.502	1.12817		20.396	0.67273
			20.0148	-0.50386		20.3686	1.231		20.256	0.67273
			19.8926	-0.50386		20.2353	1.12817		20.128	0.67273
			19.7519	-0.40354		20.1137	1.02609		20.008	0.67273
			19.6037	-0.30247		19.9804	1.231		19.884	0.67273
			19.4667	-0.30247		19.8549	1.12817		19.708	0.78512
			19.3556	-0.40354		19.7216	1.02609		19.56	0.67273
			19.2333	-0.30247		19.5804	1.02609		19.42	0.67273
			19.0889	-0.40354		19.4353	1.02609		19.284	0.56033
			18.9444	-0.40354		19.2941	0.92325		19.148	0.56033
			18.7926	-0.40354		19.1608	0.92325		19.02	0.56033
			18.6593	-0.40354		19.0235	0.92325		18.892	0.44876
			18.5259	-0.40354		18.8863	0.92325		18.76	0.44876
			18.3963	-0.50386		18.749	0.92325		18.636	0.44876
			18.2704	-0.60493		18.6314	0.71834		18.52	0.56033
			18.1444	-0.50386		18.502	0.82042		18.392	0.44876
			18.0222	-0.40354		18.3647	0.82042		18.264	0.44876
			17.8926	-0.40354		18.2353	0.82042		18.128	0.44876
			17.7593	-0.50386		18.1059	0.82042		18.004	0.44876
			17.6185	-0.50386		17.9765	0.82042		17.876	0.44876
			17.4741	-0.50386		17.8588	0.82042		17.748	0.44876
			17.3518	-0.50386		17.7059	0.82042		17.628	0.33636
			17.2444	-0.50386		17.5882	0.6155		17.496	0.44876
			17.1222	-0.40354		17.451	0.6155		17.368	0.44876
			17.0074	-0.40354		17.3216	0.6155		17.232	0.56033
			16.8889	-0.40354		17.1882	0.71834		17.1	0.44876
			16.7593	-0.40354		17.0588	0.71834		16.936	0.56033
			16.6407	-0.40354		16.9294	0.71834		16.804	0.56033
			16.5222	-0.50386		16.7961	0.71834		16.676	0.22397
			16.4037	-0.50386		16.6745	0.51267		16.556	0.22397
			16.3074	-0.50386		16.5529	0.51267		16.428	0.33636
			16.2	-0.50386		16.4353	0.51267		16.304	0.33636
			16.0667	-0.50386		16.3098	0.51267		16.188	0.33636
			15.937	-0.50386		16.1922	0.51267		16.064	0.33636
			15.8148	-0.50386		16.0706	0.51267		15.932	0.44876
			15.6148	-0.50386		15.949	0.51267		15.812	0.44876
			15.4667	-0.50386		15.8118	0.41059		15.684	0.33636
			15.3148	-0.60493		15.6863	0.41059		15.556	0.33636
			15.1815	-0.50386		15.5569	0.41059		15.44	0.33636
			15.0556	-0.50386		15.4196	0.41059		15.32	0.22397
			14.9185	-0.50386		15.2784	0.41059		15.204	0.22397
			14.8	-0.60493		15.1451	0.30775		15.088	0.44876
			14.6889	-0.60493		15.0235	0.30775		14.976	0.44876
			14.5815	-0.50386		14.902	0.30775		14.864	0.44876
			14.4519	-0.50386		14.7726	0.20491		14.724	0.33636
			14.3074	-0.50386		14.6274	0.20491		14.652	0.44876
			14.1481	-0.60493		14.5098	0.30775		14.54	0.22397
			14.0185	-0.60493		14.4275	0.30775		14.404	0.22397
			13.9148	-0.50386		14.3372	0.20491		14.26	0.1124
			13.8	-0.50386		14.2431	0.20491		14.128	0.33636
			13.6963	-0.50386		14.1333	0.20491		13.992	0.22397
			13.6185	-0.50386		14.0196	0.20491		13.852	0.1124
			13.5296	-0.50386		13.898	0.10284		13.732	0.1124
			13.4185	-0.50386		13.7804	0.10284		13.576	0.1124
			13.3037	-0.40354		13.6628	0.10284		13.452	0.1124
			13.1852	-0.40354		13.5333	0.10284		13.348	0.1124
			13.063	-0.50386		13.4039	0.10284		13.24	0.1124
			12.8963	-0.40354		13.2784	0.10284		13.128	0.1124
			12.7815	-0.60493		13.1569	0		13.016	0.1124
			12.663	-0.60493		13.0039	0		12.904	0
			12.5444	-0.60493		12.8824	0		12.776	0.1124
			12.4333	-0.50386		12.7608	0		12.66	0.1124
			12.3185	-0.50386		12.6314	0		12.536	0.1124
			12.2074	-0.50386		12.5176	-0.10284		12.416	0.1124
			12.0963	-0.50386		12.4039	0		12.308	0
			11.9852	-0.60493		12.2863	-0.10284		12.212	0.1124
			11.8778	-0.50386		12.1765	-0.10284		12.108	0.1124
			11.7704	-0.50386		12.0667	-0.20491		12.008	0.1124
			11.6148	-0.50386		11.9608	-0.10284		11.908	0.1124
			11.4926	-0.40354		11.8588	-0.20491		11.8	0.1124
			11.3852	-0.40354		11.749	-0.20491		11.688	0
			11.2815	-0.40354		11.6392	-0.20491		11.604	-0.1124
			11.1667	-0.40354		11.5294	-0.20491		11.452	-0.22397
			11.063	-0.40354		11.4157	-0.20491		11.344	-0.1124
			10.9593	-0.50386		11.2941	-0.10284		11.228	-0.1124
			10.8593	-0.50386		11.1804	-0.10284		11.12	-0.22397
			10.7593	-0.40354		11.0745	-0.30775		11.016	-0.1124
			10.6518	-0.40354		10.9686	-0.30775		10.912	-0.1124
			10.5407	-0.50386		10.8549	-0.20491		10.804	0
			10.4296	-0.50386		10.7412	-0.20491		10.696	-0.22397
			10.3148	-0.50386		10.6314	-0.20491		10.588	-0.22397
			10.2037	-0.60493		10.5294	-0.20491		10.476	-0.22397
			10.0963	-0.50386		10.4275	-0.41059		10.36	-0.22397
			10.0037	-0.50386		10.3294	-0.41059		10.248	-0.22397
			9.91481	-0.50386		10.2314	-0.41059		10.132	-0.22397
			9.82963	-0.50386		10.1176	-0.41059		10.012	-0.22397
			9.74074	-0.50386		10.0039	-0.30775		9.916	-0.22397
			9.64444	-0.50386		9.89804	-0.41059		9.816	-0.22397
			9.55185	-0.50386		9.80392	-0.41059		9.72	-0.22397
			9.44444	-0.50386		9.71373	-0.41059		9.628	-0.1124
			9.34444	-0.60493		9.61961	-0.41059		9.544	-0.1124
			9.25185	-0.60493		9.51373	-0.41059		9.464	-0.1124
			9.16296	-0.706		9.41176	-0.51267		9.372	-0.1124
			9.02963	-0.60493		9.31765	-0.41059		9.268	-0.1124
			8.92222	-0.50386		9.22353	-0.41059		9.168	-0.22397
			8.82222	-0.50386		9.12157	-0.41059		9.064	-0.22397
			8.71481	-0.50386		9.01961	-0.41059		8.96	-0.33636
			8.6037	-0.50386		8.90588	-0.41059		8.868	-0.33636
			8.5	-0.50386		8.79608	-0.41059		8.772	-0.22397
			8.4037	-0.50386		8.69412	-0.51267		8.672	-0.22397
			8.31481	-0.706		8.59216	-0.51267		8.58	-0.44876
			8.23333	-0.50386		8.48627	-0.6155		8.48	-0.44876
			8.15185	-0.50386		8.38039	-0.6155		8.376	-0.44876
			8.06296	-0.60493		8.2902	-0.6155		8.268	-0.44876
			7.97037	-0.50386		8.20784	-0.51267		8.168	-0.44876
			7.87037	-0.50386		8.12157	-0.6155		8.064	-0.44876
			7.77037	-0.50386		8.02745	-0.6155		7.952	-0.44876
			7.67407	-0.50386		7.93725	-0.6155		7.848	-0.33636
			7.58148	-0.50386		7.85098	-0.71834		7.76	-0.44876
			7.48889	-0.50386		7.76863	-0.6155		7.664	-0.44876
			7.4037	-0.50386		7.68627	-0.6155		7.568	-0.33636
			7.31852	-0.50386		7.59608	-0.6155		7.468	-0.33636
			7.23333	-0.60493		7.51373	-0.71834		7.376	-0.33636
			7.14815	-0.60493		7.42745	-0.71834		7.284	-0.33636
			7.05926	-0.60493		7.3098	-0.6155		7.176	-0.44876
			6.97778	-0.706		7.21961	-0.6155		7.068	-0.44876
			6.89259	-0.706		7.12549	-0.71834		6.968	-0.44876
			6.8	-0.60493		7.04314	-0.71834		6.872	-0.44876
			6.70741	-0.60493		6.96471	-0.71834		6.736	-0.44876
			6.62222	-0.60493		6.87843	-0.71834		6.644	-0.56033
			6.54074	-0.60493		6.78431	-0.6155		6.556	-0.56033
			6.45556	-0.60493		6.69412	-0.71834		6.476	-0.56033
			6.33333	-0.60493		6.59608	-0.82042		6.4	-0.44876
			6.24444	-0.706		6.49804	-0.82042		6.332	-0.44876
			6.15556	-0.60493		6.40392	-0.82042		6.272	-0.44876
			6.06667	-0.706		6.31765	-0.82042		6.204	-0.44876
			5.97778	-0.706		6.23529	-0.71834		6.124	-0.56033
			5.88889	-0.706		6.15294	-0.71834		6.04	-0.44876
			5.8037	-0.60493		6.07059	-0.82042		5.952	-0.44876
			5.72222	-0.60493		5.99608	-0.82042		5.868	-0.44876
			5.64444	-0.60493		5.92549	-0.82042		5.796	-0.44876
			5.55926	-0.60493		5.84706	-0.71834		5.716	-0.67273
			5.47778	-0.50386		5.76471	-0.82042		5.624	-0.67273
			5.39259	-0.60493		5.67843	-0.82042		5.536	-0.67273
			5.3037	-0.706		5.59608	-0.71834		5.448	-0.67273
			5.22222	-0.60493		5.51373	-0.71834		5.38	-0.56033
			5.14444	-0.60493		5.43529	-0.82042		5.312	-0.56033
			5.06296	-0.60493		5.34902	-0.82042		5.236	-0.67273
			4.97778	-0.60493		5.27059	-0.82042		5.164	-0.67273
			4.88889	-0.50386		5.19216	-0.82042		5.084	-0.67273
			4.81111	-0.706		5.11373	-0.92325		4.996	-0.67273
			4.74074	-0.706		5.03922	-0.82042		4.916	-0.78512
			4.67778	-0.706		4.96863	-0.82042		4.844	-0.78512
			4.6037	-0.80633		4.88627	-0.92325		4.764	-0.78512
			4.53333	-0.60493		4.8	-0.92325		4.688	-0.67273
			4.45926	-0.60493		4.71765	-1.02609		4.616	-0.67273
			4.38889	-0.60493		4.63922	-0.92325		4.54	-0.67273
			4.32222	-0.60493		4.55686	-0.92325		4.456	-0.67273
			4.25185	-0.60493		4.47843	-0.92325		4.376	-0.67273
			4.17778	-0.706		4.40784	-1.02609		4.304	-0.67273
			4.1037	-0.60493		4.33725	-0.92325		4.228	-0.67273
			4.02963	-0.80633		4.26667	-1.02609		4.156	-0.67273
			3.95556	-0.706		4.19216	-1.02609		4.088	-0.67273
			3.88148	-0.60493		4.11373	-1.02609		4.024	-0.67273
			3.80741	-0.60493		4.04706	-1.02609		3.956	-0.67273
			3.73704	-0.60493		3.98431	-1.02609		3.888	-0.67273
			3.66296	-0.60493		3.92157	-1.02609		3.828	-0.78512
			3.59259	-0.50386		3.8549	-1.02609		3.768	-0.78512
			3.51852	-0.80633		3.78431	-1.02609		3.7	-0.67273
			3.44444	-0.706		3.71765	-1.02609		3.636	-0.78512
			3.37407	-0.706		3.62745	-0.92325		3.564	-0.78512
			3.30741	-0.706		3.56078	-1.02609		3.492	-0.67273
			3.25185	-0.706		3.4902	-1.02609		3.424	-0.67273
			3.1963	-0.60493		3.41569	-1.02609		3.352	-0.56033
			3.13704	-0.50386		3.3451	-0.92325		3.28	-0.56033
			3.07407	-0.60493		3.27843	-0.92325		3.216	-0.78512
			3.01481	-0.60493		3.21569	-1.02609		3.144	-0.78512
			2.95556	-0.706		3.15294	-1.02609		3.08	-0.89669
			2.89259	-0.706		3.0902	-1.02609		3.016	-0.78512
			2.83333	-0.60493		3.02353	-0.92325		2.956	-0.78512
			2.76667	-0.60493		2.95686	-1.02609		2.888	-0.78512
			2.7	-0.80633		2.8902	-1.02609		2.828	-0.56033
			2.61111	-0.60493		2.82745	-1.02609		2.764	-0.67273
			2.54815	-0.60493		2.76078	-1.02609		2.7	-0.78512
			2.4963	-0.50386		2.70196	-1.02609		2.636	-0.78512
			2.44444	-0.50386		2.63922	-1.02609		2.58	-0.56033
			2.38889	-0.50386		2.58039	-1.02609		2.524	-0.67273
			2.33333	-0.60493		2.52549	-1.02609		2.472	-0.78512
			2.27407	-0.60493		2.46275	-1.02609		2.416	-0.78512
			2.21852	-0.80633		2.40392	-1.02609		2.36	-0.78512
			2.16667	-0.706		2.3451	-0.92325		2.3	-0.78512
			2.11481	-0.60493		2.28627	-1.02609		2.24	-0.67273
			2.06296	-0.50386		2.22745	-1.02609		2.184	-0.67273
			2.00741	-0.60493		2.17255	-1.02609		2.128	-0.67273
			1.95185	-0.60493		2.11373	-0.92325		2.076	-0.67273
			1.89259	-0.60493		2.06275	-1.02609		2.024	-0.67273
			1.82963	-0.60493		2.00784	-0.92325		1.968	-0.67273
			1.77407	-0.60493		1.93725	-0.92325		1.912	-0.67273
			1.71852	-0.80633		1.88235	-0.92325		1.856	-0.67273
			1.66296	-0.80633		1.83137	-1.02609		1.804	-0.67273
			1.61481	-0.80633		1.78039	-1.02609		1.752	-0.67273
			1.56667	-0.706		1.72941	-1.02609		1.7	-0.78512
			1.51481	-0.706		1.67843	-0.92325		1.652	-0.78512
			1.46296	-0.80633		1.63137	-0.92325		1.6	-0.44876
			1.41111	-0.706		1.58824	-0.92325		1.556	-0.56033
			1.35556	-0.60493		1.54118	-1.02609		1.512	-0.56033
			1.3	-0.60493		1.49412	-1.02609		1.464	-0.56033
			1.23333	-0.60493		1.46275	-0.92325		1.42	-0.56033
			1.18889	-0.706		1.41176	-0.92325		1.38	-0.56033
			1.14815	-0.706		1.36078	-0.92325		1.34	-0.44876
			1.10741	-0.706		1.31373	-0.82042		1.3	-0.44876
			1.07037	-0.706		1.26275	-0.82042		1.248	-0.44876
			1.03333	-0.706		1.21176	-0.92325		1.2	-0.44876
			0.9963	-0.706		1.16078	-1.02609		1.152	-0.44876
			0.95926	-0.80633		1.11765	-1.02609		1.108	-0.56033
			0.92222	-0.80633		1.07059	-1.02609		1.064	-0.56033
			0.88519	-0.80633		1.02353	-0.92325		1.008	-0.56033
			0.84815	-0.706		0.98039	-0.92325		0.96	-0.44876
			0.80741	-0.706		0.92549	-0.92325		0.916	-0.44876
			0.77037	-0.60493		0.88627	-0.92325		0.876	-0.44876
			0.73333	-0.706		0.84314	-1.02609		0.836	-0.44876
			0.7	-0.706		0.80784	-1.02609		0.796	-0.44876
			0.66296	-0.80633		0.76863	-0.82042		0.752	-0.44876
			0.62593	-0.80633		0.72941	-0.92325		0.708	-0.44876
			0.58889	-0.706		0.69412	-0.82042		0.668	-0.33636
			0.54815	-0.706		0.6549	-0.92325		0.628	-0.33636
			0.50741	-0.706		0.61569	-0.92325		0.588	-0.33636
			0.47407	-0.706		0.57647	-0.92325		0.544	-0.44876
			0.43704	-0.706		0.53725	-0.92325		0.504	-0.22397
			0.4	-0.706		0.49804	-0.82042		0.464	-0.22397
			0.35556	-0.80633		0.46275	-0.92325		0.428	-0.33636
			0.31852	-0.80633		0.42353	-0.82042		0.396	-0.44876
			0.28148	-0.80633		0.38824	-0.82042		0.36	-0.44876
			0.24815	-0.80633		0.35294	-0.82042		0.324	-0.33636
			0.21481	-0.80633		0.31765	-0.82042		0.292	-0.33636
			0.18148	-0.80633		0.28235	-0.82042		0.26	-0.33636
			0.15185	-0.80633		0.24706	-0.82042		0.228	-0.44876
			0.12222	-0.60493		0.21176	-0.82042		0.196	-0.22397
			0.08148	-0.60493		0.18039	-0.92325		0.168	-0.22397
			0.05556	-0.60493		0.14902	-1.02609		0.136	-0.22397
			0.02593	-0.60493		0.12941	-0.82042		0.104	-0.22397
			-0.0037	-0.60493		0.09412	-0.82042		0.072	-0.22397
			-0.02963	-0.706		0.06275	-0.82042		0.044	-0.22397
			-0.05556	-0.706		0.03922	-0.82042		0.016	-0.22397
			-0.08148	-0.60493		0.01176	-0.82042		-0.012	-0.44876
			-0.1037	-0.80633		-0.01176	-0.92325		-0.04	-0.33636
			-0.12963	-0.9074		-0.03529	-1.02609		-0.068	-0.33636
			-0.15556	-0.9074		-0.06275	-1.02609		-0.092	-0.33636
			-0.18148	-0.80633		-0.08627	-0.92325		-0.116	-0.33636
			-0.20741	-0.80633		-0.11373	-0.82042		-0.14	-0.33636
			-0.22963	-0.706		-0.13725	-0.92325		-0.164	-0.33636
			-0.25556	-0.706		-0.16471	-0.92325		-0.184	-0.22397
			-0.27778	-0.80633		-0.18824	-0.92325		-0.208	-0.22397
			-0.3	-0.80633		-0.21176	-0.92325		-0.228	-0.22397
			-0.32222	-0.706		-0.23137	-0.82042		-0.248	-0.33636
			-0.34444	-0.80633		-0.2549	-0.82042		-0.268	-0.33636
			-0.36667	-0.80633		-0.27451	-0.82042		-0.288	-0.33636
			-0.38889	-0.80633		-0.29804	-0.82042		-0.304	-0.33636
			-0.41111	-0.60493		-0.31765	-0.82042		-0.324	-0.22397
			-0.42963	-0.60493		-0.33333	-0.82042		-0.348	-0.22397
			-0.44815	-0.60493		-0.35294	-0.82042		-0.368	-0.22397
			-0.46667	-0.80633		-0.36863	-0.82042		-0.388	-0.22397
			-0.48148	-0.706		-0.38431	-0.82042		-0.408	-0.22397
			-0.4963	-0.706		-0.4	-0.71834		-0.428	-0.22397
			-0.51111	-0.80633		-0.41569	-0.71834		-0.444	-0.33636
			-0.52593	-0.80633		-0.43529	-0.71834		-0.46	-0.33636
			-0.54074	-0.706		-0.45098	-0.82042		-0.476	-0.22397
			-0.55556	-0.706		-0.46667	-0.82042		-0.492	-0.33636
			-0.56667	-0.706		-0.47451	-0.82042		-0.504	-0.33636
			-0.57778	-0.706		-0.4902	-0.82042		-0.52	-0.33636
			-0.58889	-0.706		-0.50588	-0.82042		-0.532	-0.33636
			-0.5963	-0.706		-0.52157	-0.82042		-0.54	-0.22397
			-0.60741	-0.706		-0.53333	-0.82042		-0.552	-0.22397
			-0.61481	-0.706		-0.5451	-0.82042		-0.564	-0.22397
			-0.62222	-0.706		-0.55686	-0.82042		-0.572	-0.22397
			-0.62963	-0.80633		-0.56863	-0.82042		-0.58	-0.22397
			-0.63704	-0.80633		-0.58039	-0.82042		-0.592	-0.22397
			-0.64074	-0.706		-0.59216	-0.71834		-0.6	-0.22397
			-0.64815	-0.706		-0.6	-0.92325		-0.604	-0.22397
			-0.65185	-0.706		-0.60784	-0.92325		-0.612	-0.22397
			-0.65556	-0.706		-0.61569	-0.82042		-0.62	-0.33636
			-0.65926	-0.60493		-0.62353	-0.82042		-0.628	-0.33636
			-0.66296	-0.60493		-0.62745	-0.82042		-0.632	-0.22397
			-0.66667	-0.60493		-0.63529	-0.82042		-0.636	-0.22397
			-0.67037	-0.60493		-0.63922	-0.71834		-0.64	-0.22397
			-0.67037	-0.60493		-0.64314	-0.71834		-0.644	-0.33636
			-0.67037	-0.706		-0.64706	-0.82042
			-0.67407	-0.706		-0.65098	-0.71834
			-0.67407	-0.706		-0.6549	-0.82042
			-0.67407	-0.706		-0.65882	-0.82042
			-0.67407	-0.80633		-0.65882	-0.82042
			-0.67407	-0.706		-0.66275	-0.71834
			-0.67407	-0.60493		-0.66275	-0.71834
			-0.67407	-0.706		-0.66275	-0.71834
			-0.67407	-0.706		-0.66275	-0.71834
			-0.67037	-0.706		-0.66275	-0.6155
			-0.67037	-0.80633		-0.66275	-0.82042
			-0.66667	-0.706		-0.66275	-0.82042
			-0.66296	-0.706		-0.66275	-0.82042
			-0.65926	-0.706		-0.66275	-0.71834
			-0.65556	-0.9074		-0.66275	-0.71834
			-0.64815	-0.706		-0.65882	-0.71834
			-0.64444	-0.706		-0.65882	-0.71834
			-0.63704	-0.60493		-0.6549	-0.71834
			-0.62963	-0.60493		-0.65098	-0.71834
			-0.62222	-0.706		-0.64706	-0.71834
			-0.61481	-0.706		-0.64314	-0.71834
			-0.6037	-0.706		-0.63922	-0.71834
			-0.59259	-0.60493		-0.63137	-0.71834
			-0.58148	-0.60493		-0.62353	-0.71834
			-0.57037	-0.706		-0.61961	-0.82042
			-0.55556	-0.706		-0.61176	-0.71834
			-0.54444	-0.706		-0.60392	-0.71834
			-0.52963	-0.80633		-0.59608	-0.71834
			-0.51481	-0.80633		-0.58824	-0.71834
			-0.4963	-0.80633		-0.57647	-0.82042
			-0.48148	-0.80633		-0.56471	-0.92325
			-0.46296	-0.706		-0.55294	-0.82042
			-0.44444	-0.706		-0.54118	-0.71834
			-0.42593	-0.60493		-0.52941	-0.82042
			-0.4037	-0.706
			-0.38889	-0.80633
			-0.37407	-0.706
			-0.36667	-0.706
			-0.35556	-0.706
			-0.34815	-0.706
			-0.33704	-0.706
			-0.31111	-0.80633
			-0.28519	-0.80633
			-0.25926	-0.60493
			-0.23333	-0.706
			-0.20741	-0.706
			-0.17778	-0.60493
			-0.16296	-0.60493
			-0.13333	-0.60493
			-0.10741	-0.60493
			-0.08148	-0.60493
			-0.05556	-0.60493
			-0.02222	-0.60493
			0.01111	-0.60493
			0.05185	-0.706
			0.08148	-0.706
			0.11852	-0.706
			0.14815	-0.706
			0.18148	-0.60493
			0.21852	-0.60493
			0.25185	-0.706
			0.28519	-0.706
			0.31481	-0.60493
			0.35185	-0.60493
			0.38519	-0.50386
			0.41852	-0.60493
			0.45185	-0.706
			0.48889	-0.706
			0.52593	-0.60493
			0.56667	-0.60493
			0.60741	-0.60493
			0.64444	-0.60493
			0.67778	-0.706
			0.71481	-0.60493
			0.75185	-0.60493
			0.8	-0.706
			0.85926	-0.60493
			0.9037	-0.60493
			0.94444	-0.60493
			0.97407	-0.50386
			1.03704	-0.50386
			1.08889	-0.50386
			1.14074	-0.50386
			1.18889	-0.706
			1.24074	-0.706
			1.29259	-0.50386
			1.34815	-0.50386
			1.4	-0.50386
			1.45185	-0.50386
			1.50741	-0.50386
			1.55926	-0.60493
			1.61111	-0.60493
			1.66296	-0.60493
			1.71481	-0.50386
			1.76667	-0.50386
			1.82222	-0.50386
			1.87407	-0.40354
			1.92593	-0.40354
			1.97407	-0.50386
			2.03333	-0.50386
			2.1037	-0.40354
			2.15926	-0.50386
			2.21481	-0.50386
			2.27037	-0.40354
			2.32222	-0.40354
			2.38148	-0.50386
			2.44074	-0.50386
			2.5037	-0.50386
			2.56667	-0.40354
			2.63333	-0.30247
			2.7	-0.40354
			2.76296	-0.40354
			2.82593	-0.30247
			2.91111	-0.30247
			2.97407	-0.2014
			3.04074	-0.2014
			3.10741	-0.2014
			3.17037	-0.2014
			3.22963	-0.2014
			3.2963	-0.30247
			3.37407	-0.30247
			3.45185	-0.2014
			3.52593	-0.2014
			3.59259	-0.2014
			3.65926	-0.2014
			3.73333	-0.10107
			3.79259	-0.10107
			3.85926	-0.2014
			3.93333	-0.2014
			4	-0.10107
			4.06667	0
			4.13704	0
			4.21111	-0.10107
			4.28148	-0.10107
			4.35556	-0.10107
			4.42593	-0.10107
			4.51111	-0.10107
			4.58889	-0.10107
			4.66296	-0.10107
			4.73333	0
			4.8037	0
			4.88148	0
			4.96296	0
			5.04815	0.2014
			5.12593	0.10107
			5.20741	0.10107
			5.28889	0.10107
			5.36667	0.10107
			5.44444	0.10107
			5.52593	0.10107
			5.6037	0.30247
			5.68148	0.30247
			5.76296	0.30247
			5.85185	0.30247
			5.94815	0.30247
			6.05185	0.30247
			6.14074	0.2014
			6.21852	0.30247
			6.29259	0.30247
			6.37778	0.30247
			6.47037	0.40354
			6.55185	0.40354
			6.62593	0.40354
			6.7037	0.30247
			6.7963	0.40354
			6.89259	0.40354
			6.97778	0.40354
			7.05556	0.40354
			7.14444	0.40354
			7.24815	0.60493
			7.34815	0.60493
			7.43704	0.60493
			7.53333	0.50386
			7.61852	0.50386
			7.71481	0.60493
			7.80741	0.60493
			7.9	0.60493
			7.99259	0.60493
			8.08519	0.40354
			8.17037	0.40354
			8.25926	0.60493
			8.34444	0.60493
			8.44074	0.706
			8.55926	0.706
			8.6963	0.706
			8.7963	0.80633
			8.89259	0.80633
			8.98519	0.80633
			9.08519	0.80633
			9.18519	0.80633
			9.29259	0.80633
			9.4037	0.9074
			9.55185	0.9074
			9.65185	0.80633
			9.74444	0.80633
			9.86296	0.80633
			9.95556	0.80633
			10.0593	0.80633
			10.1667	0.80633
			10.2704	0.80633
			10.3852	0.80633
			10.5111	0.9074
			10.6296	1.00847
			10.7407	1.00847
			10.8444	0.80633
			10.9111	0.80633
			11.0185	0.9074
			11.1296	1.00847
			11.2778	1.1088
			11.3556	1.1088
			11.4593	1.1088
			11.5741	1.1088
			11.6852	1.1088
			11.8222	1.1088
			11.9	1.1088
			12.0111	1.1088
			12.1222	1.20987
			12.237	1.20987
			12.3519	1.31094
			12.4778	1.20987
			12.5963	1.20987
			12.7111	1.31094
			12.8185	1.20987
			12.963	1.1088
			13.0778	1.1088
			13.2111	1.1088
			13.3333	1.1088
			13.4444	1.1088
			13.5444	1.41127
			13.6333	1.41127
			13.7259	1.41127
			13.8333	1.31094
			13.9556	1.20987
			14.0741	1.31094
			14.2222	1.41127
			14.3778	1.41127
			14.5222	1.41127
			14.6518	1.31094
			14.7667	1.31094
			14.8852	1.41127
			15.0074	1.51234
			15.1259	1.51234
			15.2556	1.51234
			15.3926	1.51234
			15.5037	1.41127
			15.6185	1.31094
			15.7333	1.31094
			15.8444	1.51234
			15.963	1.51234
			16.0926	1.51234
			16.2111	1.51234
			16.3148	1.61341
			16.4222	1.61341
			16.5333	1.71373
			16.6482	1.71373
			16.7704	1.71373
			16.9111	1.61341
			17.0593	1.61341
			17.2111	1.71373
			17.3407	1.71373

## Sheet: Fig. 3c
Fig. 3c
	Cycle1		Cycle100			Cycle1		Cycle100		Cycle1000		Cycle5000		Cycle10000			Cycle1		Cycle100		Cycle1000		Cycle5000		Cycle10000			Cycle1		Cycle100		Cycle1000		Cycle5000		Cycle10000
	Strain	Stress	Strain	Stress		Strain	Stress	Strain	Stress	Strain	Stress	Strain	Stress	Strain	Stress		Strain	Stress	Strain	Stress	Strain	Stress	Strain	Stress	Strain	Stress		Strain	Stress	Strain	Stress	Strain	Stress	Strain	Stress	Strain	Stress
d0	0.008	-0.0618	19.516	-8.57266	d0.2	0	0.08774	0	-2.00162	0	-2.38705	0	-6.97819	0.008	-10.1689	d0.3	0.01176	0.09798	0.00392	0.63327	-0.00392	0.04414	0.00392	-5.11727	-0.00392	0.18004	d0.4	19.891	2.16568	19.9699	1.65616	19.9034	1.17814	19.8712	0.447	19.8785	0.0244
	0.012	-0.05469	19.412	-8.58039		0.004	0.09502	-0.016	-1.99902	0.016	-2.39202	0.016	-6.9774	0.028	-10.1677		0.01569	0.09683	0.00784	0.64555	0.00392	0.04746	0.01961	-5.11773	0.00392	0.17902		19.7196	2.14529	19.8131	1.64141	19.7487	1.16488	19.7259	0.43164	19.7248	0.01054
	0.012	-0.04725	19.336	-8.58848		0.008	0.10265	-0.028	-1.99653	0.028	-2.39681	0.028	-6.97661	0.036	-10.1666		0.01569	0.09569	0.01569	0.65735	0.01176	0.05071	0.03137	-5.11818	0.01176	0.17803		19.5815	2.12509	19.6501	1.62671	19.5961	1.15165	19.5805	0.41641	19.5628	-0.00309
	0.016	-0.03948	19.256	-8.59693		0.012	0.11063	-0.04	-1.99415	0.04	-2.40141	0.036	-6.97584	0.048	-10.1655		0.01961	0.09457	0.01961	0.66866	0.01961	0.05387	0.0549	-5.11863	0.01569	0.17708		19.4372	2.10508	19.4995	1.61205	19.4403	1.13846	19.4289	0.40133	19.4008	-0.0165
	0.02	-0.03139	19.184	-8.60572		0.016	0.11897	-0.056	-1.99188	0.048	-2.40583	0.048	-6.97508	0.056	-10.1644		0.02353	0.09348	0.02745	0.67948	0.02353	0.05696	0.07843	-5.11907	0.02353	0.17617		19.2762	2.08526	19.3416	1.59743	19.2856	1.1253	19.2679	0.38638	19.2399	-0.02968
	0.024	-0.02298	19.112	-8.61487		0.024	0.12766	-0.068	-1.98972	0.052	-2.41006	0.056	-6.97432	0.06	-10.1634		0.02745	0.0924	0.03137	0.6898	0.03137	0.05996	0.10196	-5.1195	0.03137	0.1753		19.0582	2.06563	19.1807	1.58286	19.1277	1.11217	19.1007	0.37157	19.0831	-0.04263
	0.028	-0.01424	19.04	-8.62437		0.032	0.1367	-0.08	-1.98767	0.06	-2.4141	0.06	-6.97358	0.064	-10.1624		0.03137	0.09134	0.05098	0.69964	0.04706	0.06289	0.12549	-5.11992	0.03922	0.17446		18.8827	2.0462	19.0166	1.56834	18.9699	1.09908	18.9263	0.3569	18.9232	-0.05536
	0.032	-0.00518	18.948	-8.63422		0.04	0.14609	-0.092	-1.98574	0.068	-2.41795	0.068	-6.97284	0.068	-10.1614		0.03922	0.09031	0.06275	0.70899	0.06667	0.06573	0.14902	-5.12034	0.05882	0.17366		18.7238	2.02695	18.8629	1.55386	18.8183	1.08603	18.7622	0.34237	18.7622	-0.06787
	0.04	0.00421	18.88	-8.64443		0.048	0.15584	-0.104	-1.98391	0.076	-2.42162	0.076	-6.97211	0.076	-10.1604		0.04314	0.08929	0.07843	0.71784	0.08627	0.0685	0.17255	-5.12075	0.07451	0.1729		18.5691	2.0079	18.7144	1.53942	18.6687	1.073	18.6002	0.32798	18.6002	-0.08014
	0.044	0.01392	18.808	-8.65498		0.056	0.16594	-0.116	-1.9822	0.1	-2.4251	0.084	-6.9714	0.088	-10.1595		0.04706	0.08829	0.09804	0.7262	0.10588	0.07118	0.2	-5.12115	0.0902	0.17217		18.4071	1.98904	18.5576	1.52504	18.5244	1.06002	18.4413	0.31372	18.4382	-0.0922
	0.048	0.02395	18.736	-8.66589		0.068	0.17639	-0.128	-1.9806	0.12	-2.42839	0.1	-6.97069	0.096	-10.1586		0.0549	0.08732	0.11373	0.73408	0.12157	0.07378	0.22745	-5.12154	0.11373	0.17148		18.2565	1.97036	18.4029	1.51069	18.3749	1.04706	18.2908	0.2996	18.2866	-0.10402
	0.052	0.03431	18.668	-8.67716		0.076	0.1872	-0.14	-1.97911	0.132	-2.4315	0.116	-6.96999	0.108	-10.1578		0.05882	0.08636	0.13333	0.74146	0.14118	0.07631	0.2549	-5.12193	0.13725	0.17083		18.109	1.95188	18.2399	1.49639	18.2098	1.03414	18.1298	0.28562	18.1412	-0.11563
	0.056	0.045	18.608	-8.68877		0.088	0.19835	-0.148	-1.97774	0.152	-2.43442	0.136	-6.9693	0.128	-10.157		0.06667	0.08542	0.15686	0.74835	0.16078	0.07875	0.27843	-5.12231	0.16078	0.17022		17.9574	1.93359	18.0633	1.48214	18.0447	1.02126	17.9688	0.27178	17.9906	-0.127
	0.064	0.05601	18.54	-8.70074		0.096	0.20986	-0.16	-1.97647	0.176	-2.43715	0.16	-6.96861	0.148	-10.1562		0.07451	0.08451	0.18039	0.75475	0.18431	0.08112	0.30588	-5.12268	0.19608	0.16964		17.8017	1.9155	17.9045	1.46793	17.892	1.00841	17.812	0.25808	17.8442	-0.13815
	0.072	0.06734	18.46	-8.71306		0.096	0.22172	-0.172	-1.97532	0.192	-2.4397	0.184	-6.96794	0.172	-10.1554		0.07843	0.08361	0.20784	0.76066	0.20784	0.0834	0.32941	-5.12305	0.21961	0.1691		17.6501	1.89759	17.7612	1.45376	17.7342	0.99559	17.6584	0.24452	17.6968	-0.14908
	0.08	0.079	18.38	-8.72574		0.104	0.23394	-0.18	-1.97427	0.212	-2.44206	0.216	-6.96728	0.196	-10.1547		0.08627	0.08273	0.23137	0.76608	0.23137	0.08561	0.35294	-5.1234	0.24314	0.1686		17.4964	1.87987	17.6085	1.43964	17.5753	0.98281	17.5088	0.23109	17.5556	-0.15978
	0.084	0.09048	18.304	-8.72499		0.116	0.2465	-0.192	-1.97334	0.24	-2.44423	0.24	-6.96662	0.22	-10.154		0.09412	0.08188	0.25882	0.77101	0.2549	0.08773	0.37647	-5.12376	0.26667	0.16813		17.3344	1.86235	17.4559	1.42557	17.4112	0.97007	17.3562	0.21781	17.4154	-0.17025
	0.092	0.09734	18.22	-8.73156		0.128	0.25942	-0.2	-1.97252	0.264	-2.44622	0.264	-6.96598	0.252	-10.1533		0.10196	0.08104	0.28235	0.77545	0.27843	0.08977	0.39608	-5.1241	0.2902	0.1677		17.1713	1.84502	17.2918	1.41154	17.244	0.95735	17.2025	0.20466	17.2648	-0.1805
	0.096	0.09902	18.132	-8.74708		0.14	0.27269	-0.212	-1.97181	0.288	-2.44801	0.288	-6.96534	0.28	-10.1527		0.1098	0.08022	0.3098	0.7794	0.29804	0.09174	0.41961	-5.12444	0.31373	0.16731		17.0052	1.82787	17.136	1.39755	17.0872	0.94468	17.0488	0.19165	17.1038	-0.19052
	0.104	0.10255	18.044	-8.76555		0.16	0.28631	-0.22	-1.97122	0.308	-2.44963	0.312	-6.96472	0.308	-10.1521		0.11765	0.07943	0.33333	0.78286	0.32549	0.09362	0.44314	-5.12476	0.33725	0.16696		16.7996	1.81092	16.9855	1.38361	16.9304	0.93203	16.8879	0.17878	16.9304	-0.20032
	0.108	0.11495	17.968	-8.78656		0.164	0.30029	-0.228	-1.97073	0.332	-2.45105	0.336	-6.9641	0.336	-10.1515		0.12549	0.07865	0.35686	0.78582	0.35294	0.09542	0.46275	-5.12509	0.35686	0.16664		16.6334	1.79416	16.8349	1.36972	16.7747	0.91942	16.729	0.16604	16.7508	-0.20989
	0.112	0.1301	17.896	-8.8097		0.18	0.31462	-0.236	-1.97036	0.36	-2.45229	0.36	-6.96349	0.364	-10.151		0.13725	0.0779	0.38039	0.7883	0.37647	0.09715	0.48627	-5.1254	0.38039	0.16636		16.4714	1.77759	16.6895	1.35587	16.622	0.90685	16.568	0.15345	16.5836	-0.21924
	0.116	0.14191	17.82	-8.82126		0.192	0.3293	-0.244	-1.97009	0.38	-2.45334	0.38	-6.96289	0.392	-10.1505		0.1451	0.07716	0.40392	0.79028	0.4	0.09879	0.50588	-5.12571	0.40392	0.16611		16.3022	1.76122	16.5379	1.34206	16.4683	0.8943	16.4123	0.14099	16.4278	-0.22836
	0.116	0.15734	17.744	-8.8283		0.208	0.34433	-0.252	-1.96994	0.404	-2.4542	0.396	-6.9623	0.42	-10.15		0.15294	0.07644	0.42745	0.79178	0.42353	0.10036	0.52941	-5.12601	0.42745	0.16591		16.1475	1.74503	16.3468	1.3283	16.3198	0.8818	16.2586	0.12867	16.2793	-0.23725
	0.12	0.17571	17.672	-8.85092		0.22	0.35972	-0.26	-1.9699	0.424	-2.45488	0.424	-6.96172	0.452	-10.1496		0.16471	0.07575	0.45098	0.79278	0.44706	0.10184	0.54902	-5.1263	0.45098	0.16574		15.9959	1.72904	16.1745	1.31459	16.1755	0.86933	16.0986	0.11649	16.1184	-0.24592
	0.124	0.20405	17.6	-8.87534		0.236	0.37546	-0.272	-1.96998	0.448	-2.45537	0.44	-6.96115	0.48	-10.1492		0.17255	0.07507	0.47451	0.79329	0.47451	0.10324	0.57255	-5.12659	0.48235	0.16561		15.8505	1.71323	16.0125	1.30092	16.026	0.85689	15.9377	0.10445	15.9678	-0.25437
	0.132	0.23623	17.524	-8.90099		0.248	0.39781	-0.276	-1.96666	0.472	-2.45913	0.464	-6.96307	0.508	-10.1484		0.18431	0.07615	0.49412	0.76875	0.50196	0.10349	0.6	-5.13041	0.50196	0.15968		15.7113	1.69648	15.8723	1.28817	15.8712	0.84462	15.7819	0.09127	15.8152	-0.26259
	0.136	0.2584	17.452	-8.92734		0.268	0.41688	-0.284	-1.96683	0.5	-2.452	0.496	-6.96534	0.536	-10.1404		0.19608	0.0717	0.52549	0.7655	0.52549	0.10318	0.62353	-5.13147	0.52549	0.15719		15.567	1.68101	15.7248	1.27324	15.7082	0.83138	15.6314	0.07825	15.6542	-0.27058
	0.144	0.29075	17.384	-8.95382		0.284	0.44334	-0.292	-1.96735	0.528	-2.44864	0.516	-6.97185	0.564	-10.1391		0.20784	0.07384	0.54118	0.76521	0.54902	0.0997	0.64706	-5.1324	0.5451	0.15814		15.4226	1.66926	15.5711	1.25719	15.5389	0.81853	15.4943	0.06442	15.4953	-0.27835
	0.156	0.32144	17.308	-8.97436		0.3	0.46311	-0.296	-1.97136	0.552	-2.449	0.54	-6.97184	0.592	-10.1382		0.21961	0.07681	0.57255	0.76473	0.57255	0.09618	0.67451	-5.1332	0.56863	0.15933		15.2731	1.65509	15.4185	1.2441	15.3936	0.8061	15.351	0.05061	15.3406	-0.28589
	0.164	0.35734	17.232	-9.00705		0.316	0.47671	-0.3	-1.97123	0.58	-2.44225	0.564	-6.9716	0.616	-10.1378		0.23137	0.07427	0.59608	0.76408	0.6	0.09256	0.70196	-5.13124	0.59216	0.16337		15.1277	1.64096	15.2523	1.23206	15.2419	0.79683	15.1963	0.03883	15.1838	-0.2932
	0.18	0.39765	17.16	-9.0361		0.328	0.49542	-0.308	-1.96697	0.604	-2.44549	0.588	-6.96727	0.644	-10.1377		0.24314	0.07143	0.62353	0.76012	0.63137	0.08881	0.72549	-5.13232	0.61569	0.16711		14.9512	1.6262	15.1215	1.21904	15.0872	0.78969	15.0353	0.03037	15.0332	-0.29814
	0.192	0.42827	17.084	-9.05552		0.344	0.51209	-0.312	-1.97005	0.632	-2.44541	0.612	-6.9627	0.668	-10.138		0.2549	0.07146	0.64706	0.75808	0.6549	0.08807	0.74902	-5.13061	0.63922	0.16797		14.7975	1.6135	14.974	1.20636	14.9346	0.77999	14.8827	0.02267	14.8837	-0.30338
	0.208	0.4669	17.012	-9.08019		0.36	0.5258	-0.316	-1.97419	0.66	-2.44587	0.636	-6.96169	0.692	-10.1388		0.26667	0.07174	0.67451	0.75478	0.67843	0.08507	0.77647	-5.12611	0.66275	0.16911		14.648	1.60012	14.8224	1.19289	14.7809	0.76767	14.7331	0.01303	14.7331	-0.31018
	0.224	0.50491	16.936	-9.11395		0.372	0.54332	-0.32	-1.97942	0.688	-2.45003	0.664	-6.95794	0.724	-10.1399		0.27843	0.07488	0.69804	0.75399	0.70196	0.08819	0.80392	-5.12138	0.6902	0.16791		14.4932	1.58558	14.6677	1.17969	14.6293	0.75719	14.5877	0.00267	14.594	-0.31698
	0.24	0.54352	16.864	-9.14322		0.388	0.55811	-0.324	-1.98191	0.712	-2.4509	0.688	-6.96156	0.748	-10.1447		0.29412	0.0725	0.72549	0.7511	0.72941	0.09107	0.82745	-5.11957	0.72157	0.16755		14.3354	1.57201	14.5213	1.16616	14.4777	0.74673	14.4361	-0.00718	14.4507	-0.32216
	0.256	0.57827	16.788	-9.16334		0.404	0.57693	-0.328	-1.98731	0.732	-2.45166	0.712	-6.96104	0.776	-10.1421		0.3098	0.06773	0.74902	0.74873	0.75294	0.09688	0.8549	-5.12067	0.74902	0.168		14.1828	1.55748	14.3718	1.15084	14.3292	0.73449	14.2866	-0.01815	14.2959	-0.32701
	0.272	0.61017	16.72	-9.17381		0.424	0.59573	-0.332	-1.99111	0.756	-2.4516	0.74	-6.95639	0.8	-10.1393		0.32157	0.06897	0.77255	0.74634	0.78039	0.10303	0.88235	-5.12468	0.77255	0.16924		14.0301	1.54161	14.2285	1.13979	14.188	0.72224	14.136	-0.02722	14.1381	-0.33376
	0.284	0.64572	16.648	-9.18715		0.44	0.61812	-0.332	-1.98704	0.78	-2.45074	0.764	-6.9546	0.824	-10.14		0.33725	0.0704	0.8	0.74397	0.80784	0.10378	0.9098	-5.12579	0.8	0.17069		13.8795	1.52592	14.081	1.12834	14.0062	0.70675	13.9761	-0.03529	13.9865	-0.34022
	0.3	0.68369	16.572	-9.19514		0.46	0.64075	-0.336	-1.98657	0.804	-2.4459	0.792	-6.9525	0.848	-10.141		0.35294	0.07203	0.82353	0.73903	0.83529	0.10486	0.93725	-5.12664	0.82353	0.16914		13.7144	1.51116	13.9284	1.11491	13.8546	0.69109	13.8266	-0.04487	13.8401	-0.346
	0.312	0.71728	16.496	-9.20494		0.48	0.6628	-0.336	-1.97888	0.828	-2.44794	0.82	-6.95078	0.876	-10.1463		0.36471	0.07444	0.84706	0.73468	0.86275	0.10627	0.96471	-5.12985	0.85098	0.16771		13.5587	1.49846	13.7819	1.10078	13.7321	0.67807	13.675	-0.05589	13.6968	-0.35162
	0.328	0.74721	16.428	-9.21269		0.5	0.6777	-0.34	-1.97789	0.856	-2.44217	0.848	-6.94943	0.908	-10.1489		0.38039	0.075	0.87059	0.73617	0.88627	0.11058	0.99216	-5.13224	0.87843	0.16901		13.4112	1.48475	13.6324	1.08696	13.5774	0.66708	13.5306	-0.06811	13.5493	-0.3568
	0.348	0.78735	16.352	-9.22009		0.52	0.69361	-0.34	-1.9773	0.88	-2.43872	0.876	-6.94846	0.936	-10.148		0.39608	0.0763	0.89412	0.73193	0.92157	0.1178	1.01961	-5.13121	0.90588	0.1698		13.2627	1.46987	13.486	1.07437	13.4008	0.65818	13.3873	-0.07849	13.3967	-0.36212
	0.364	0.83635	16.292	-9.22671		0.536	0.71029	-0.34	-1.97395	0.908	-2.43828	0.908	-6.94787	0.968	-10.1468		0.41176	0.07833	0.91765	0.72834	0.94902	0.12534	1.04314	-5.13315	0.93725	0.17007		13.1132	1.45889	13.3157	1.06325	13.2825	0.64821	13.2419	-0.08787	13.2492	-0.36878
	0.38	0.88527	16.236	-9.23217		0.556	0.72365	-0.344	-1.97166	0.932	-2.43455	0.944	-6.94766	1	-10.1484		0.42353	0.07787	0.94118	0.72799	0.97255	0.12686	1.06667	-5.13547	0.96471	0.16979		12.9419	1.44664	13.1672	1.04936	13.134	0.63724	13.0966	-0.09666	13.1038	-0.37491
	0.396	0.92172	16.16	-9.23603		0.572	0.74042	-0.344	-1.96974	0.956	-2.43139	0.976	-6.94397	1.028	-10.1528		0.43922	0.07749	0.96863	0.72514	0.99608	0.13076	1.09804	-5.13817	0.99216	0.16895		12.7913	1.43252	13.0166	1.03498	12.9875	0.62453	12.945	-0.10539	12.9616	-0.37968
	0.416	0.96732	16.084	-9.2323		0.588	0.75788	-0.344	-1.97061	0.984	-2.42879	1.008	-6.9438	1.056	-10.1569		0.4549	0.07772	0.99608	0.72296	1.02353	0.13441	1.12549	-5.13809	1.02353	0.17068		12.6469	1.41977	12.866	1.02202	12.839	0.60967	12.784	-0.10986	12.8203	-0.38437
	0.432	1.00957	16.012	-9.2303		0.6	0.77647	-0.344	-1.97111	1.012	-2.42992	1.036	-6.94714	1.084	-10.1608		0.47451	0.07852	1.02745	0.71881	1.05098	0.13783	1.15686	-5.13843	1.05098	0.17559		12.4995	1.4062	12.7103	1.00828	12.6584	0.59409	12.6314	-0.11288	12.677	-0.38741
	0.444	1.05463	15.932	-9.23717		0.62	0.78896	-0.344	-1.97193	1.04	-2.43096	1.068	-6.94701	1.112	-10.1644		0.4902	0.07928	1.05882	0.71533	1.07843	0.14417	1.18824	-5.13918	1.08235	0.18426		12.351	1.39117	12.5649	0.9955	12.5109	0.57863	12.4912	-0.11839	12.5317	-0.38894
	0.46	1.10312	15.86	-9.23921		0.64	0.80205	-0.344	-1.97307	1.076	-2.42808	1.092	-6.94725	1.136	-10.1709		0.50588	0.07994	1.0902	0.71191	1.09804	0.14768	1.22745	-5.13978	1.12157	0.19671		12.1921	1.37562	12.4206	0.98358	12.3686	0.56518	12.3198	-0.12745	12.3759	-0.39482
	0.476	1.16125	15.784	-9.23804		0.66	0.81929	-0.344	-1.97453	1.108	-2.42445	1.12	-6.94856	1.16	-10.1702		0.52157	0.08366	1.12157	0.71169	1.13725	0.15097	1.2549	-5.14022	1.14902	0.20029		12.0457	1.36084	12.2762	0.9724	12.2336	0.55208	12.1672	-0.13723	12.2316	-0.39951
	0.492	1.21434	15.704	-9.24064		0.68	0.84112	-0.344	-1.98016	1.14	-2.42391	1.148	-6.95092	1.184	-10.1701		0.54118	0.08197	1.15294	0.7089	1.16471	0.15085	1.28627	-5.1405	1.18039	0.20079		11.9003	1.34627	12.1329	0.965	12.0935	0.5385	12.0218	-0.14445	12.0872	-0.40311
	0.508	1.2686	15.636	-9.25186		0.696	0.86411	-0.344	-1.98366	1.172	-2.42333	1.176	-6.95366	1.212	-10.1705		0.55686	0.08645	1.18039	0.70613	1.19608	0.14991	1.31765	-5.14063	1.20784	0.20139		11.757	1.32873	11.9886	0.95455	11.945	0.52583	11.8608	-0.15091	11.9419	-0.40357
	0.52	1.33018	15.564	-9.27121		0.716	0.88803	-0.344	-1.98819	1.208	-2.41641	1.2	-6.95678	1.248	-10.1675		0.57255	0.09125	1.21176	0.70334	1.22353	0.14814	1.34902	-5.1406	1.23922	0.2015		11.6096	1.31007	11.8432	0.94227	11.8027	0.5143	11.7165	-0.15832	11.7986	-0.40543
	0.54	1.38659	15.464	-9.30035		0.736	0.91647	-0.344	-1.99239	1.236	-2.41082	1.228	-6.95642	1.276	-10.1643		0.6	0.09372	1.24314	0.69789	1.2549	0.15133	1.38039	-5.14041	1.26667	0.20426		11.4538	1.29157	11.6999	0.93093	11.6615	0.50305	11.5846	-0.16496	11.6324	-0.41162
	0.552	1.43848	15.384	-9.32582		0.756	0.94606	-0.344	-1.99557	1.276	-2.4097	1.256	-6.95573	1.308	-10.1648		0.61961	0.09702	1.27059	0.69611	1.28235	0.15369	1.41176	-5.13745	1.29412	0.20705		11.2897	1.27597	11.5566	0.921	11.5182	0.48868	11.4517	-0.17074	11.4912	-0.41687
	0.572	1.49188	15.3	-9.3639		0.78	0.97658	-0.344	-2.00156	1.308	-2.40988	1.284	-6.95468	1.344	-10.1657		0.63529	0.0979	1.29804	0.69798	1.3098	0.15261	1.44314	-5.1375	1.32157	0.20989		11.1568	1.25961	11.4071	0.91049	11.3821	0.47409	11.3219	-0.17511	11.3562	-0.42031
	0.588	1.54512	15.216	-9.38231		0.808	1.00469	-0.344	-2.00342	1.34	-2.40821	1.324	-6.95323	1.38	-10.167		0.6549	0.0995	1.32941	0.70293	1.34118	0.14867	1.47843	-5.13737	1.34902	0.21015		11.0218	1.24413	11.2606	0.89651	11.2419	0.46083	11.1911	-0.1789	11.2233	-0.42329
	0.608	1.60983	15.136	-9.40361		0.828	1.03014	-0.344	-2.00429	1.376	-2.40781	1.352	-6.95522	1.416	-10.1688		0.67843	0.10232	1.35686	0.70576	1.37255	0.14504	1.5098	-5.13707	1.37255	0.21362		10.8764	1.22755	11.1433	0.88081	11.0924	0.44631	11.055	-0.18313	11.0789	-0.42432
	0.628	1.65468	15.06	-9.42724		0.848	1.05264	-0.344	-1.99787	1.404	-2.41499	1.376	-6.95748	1.452	-10.1673		0.69804	0.1089	1.39608	0.70648	1.40392	0.14429	1.54118	-5.13659	1.4	0.22031		10.7082	1.21264	10.9824	0.86795	10.9429	0.43153	10.9117	-0.1906	10.9294	-0.42344
	0.648	1.70869	14.988	-9.46031		0.872	1.06944	-0.344	-1.99177	1.436	-2.42208	1.4	-6.96001	1.492	-10.1654		0.72157	0.11603	1.42745	0.7071	1.43922	0.14326	1.58431	-5.13855	1.42353	0.22124		10.5587	1.19719	10.8764	0.85424	10.7954	0.41887	10.7747	-0.20072	10.7819	-0.42471
	0.668	1.75909	14.912	-9.4815		0.896	1.08787	-0.344	-1.99224	1.468	-2.42662	1.428	-6.95967	1.52	-10.1633		0.74118	0.12364	1.45882	0.71338	1.47059	0.14193	1.61569	-5.13397	1.46667	0.22163		10.4258	1.18216	10.7331	0.84127	10.6532	0.40747	10.623	-0.21053	10.6376	-0.42771
	0.692	1.81175	14.836	-9.50124		0.92	1.10757	-0.344	-1.99545	1.496	-2.42862	1.472	-6.96025	1.548	-10.1647		0.76471	0.13433	1.49412	0.71955	1.50588	0.14032	1.64314	-5.12602	1.49804	0.22462		10.3001	1.1691	10.5971	0.83115	10.5182	0.39652	10.4673	-0.21735	10.4984	-0.43087
	0.712	1.87255	14.768	-9.52657		0.94	1.13202	-0.344	-1.99826	1.528	-2.43753	1.504	-6.96173	1.58	-10.1665		0.78431	0.14487	1.52549	0.72248	1.53725	0.13842	1.67451	-5.11784	1.53333	0.23022		10.1734	1.15391	10.46	0.82085	10.3873	0.38672	10.3281	-0.22226	10.3645	-0.43361
	0.732	1.92106	14.704	-9.55135		0.964	1.15775	-0.344	-2.00143	1.556	-2.44253	1.536	-6.96722	1.616	-10.1649		0.80392	0.15262	1.55686	0.72476	1.56863	0.13623	1.70588	-5.11522	1.55686	0.2321		10.0467	1.13509	10.324	0.80742	10.2554	0.38085	10.1963	-0.22713	10.2243	-0.43653
	0.752	1.96861	14.632	-9.58269		0.984	1.18128	-0.344	-1.99795	1.584	-2.44295	1.576	-6.9652	1.648	-10.166		0.82353	0.16073	1.58824	0.72697	1.60392	0.13375	1.74118	-5.11233	1.58824	0.23026		9.91589	1.11738	10.1869	0.79308	10.1194	0.37517	10.0675	-0.23233	10.08	-0.43965
	0.776	2.01537	14.564	-9.60698		1.008	1.20996	-0.34	-1.99026	1.612	-2.4394	1.612	-6.96896	1.684	-10.1662		0.84706	0.16652	1.61961	0.73286	1.63529	0.13099	1.77647	-5.11236	1.63529	0.22786		9.75078	1.09961	10.0488	0.7799	9.9865	0.36463	9.94289	-0.23565	9.94808	-0.44113
	0.8	2.06375	14.492	-9.63476		1.032	1.24031	-0.332	-1.99228	1.656	-2.4364	1.652	-6.97217	1.716	-10.166		0.87059	0.17838	1.65098	0.74244	1.67059	0.12794	1.81176	-5.11852	1.65882	0.22225		9.61267	1.08423	9.90862	0.77008	9.85254	0.35718	9.81516	-0.23924	9.82243	-0.44362
	0.82	2.12162	14.424	-9.66008		1.056	1.27199	-0.324	-1.99392	1.692	-2.43704	1.688	-6.97551	1.752	-10.1654		0.89412	0.19044	1.68235	0.74937	1.70588	0.12459	1.85098	-5.12506	1.6902	0.21919		9.4756	1.06951	9.77155	0.75781	9.71651	0.35333	9.68328	-0.24476	9.6947	-0.44557
	0.84	2.17604	14.36	-9.6658		1.08	1.3047	-0.32	-1.98506	1.724	-2.43745	1.72	-6.98281	1.784	-10.1632		0.91373	0.2001	1.71373	0.75632	1.74118	0.12359	1.88627	-5.12943	1.72549	0.21548		9.33645	1.05703	9.63967	0.74457	9.57217	0.34928	9.55244	-0.25126	9.56906	-0.44745
	0.86	2.22721	14.296	-9.67209		1.104	1.33109	-0.312	-1.99046	1.76	-2.44077	1.756	-6.98714	1.82	-10.1599		0.93725	0.20672	1.7451	0.7607	1.78039	0.11913	1.92157	-5.1317	1.76078	0.21109		9.19834	1.04126	9.50883	0.73444	9.44133	0.34148	9.41121	-0.25719	9.43198	-0.45066
	0.88	2.28846	14.228	-9.6837		1.128	1.36166	-0.304	-1.99233	1.796	-2.43998	1.788	-6.99162	1.852	-10.157		0.96078	0.21024	1.78039	0.76568	1.81569	0.11757	1.95686	-5.12811	1.81176	0.20918		9.04984	1.0249	9.36552	0.72417	9.31256	0.33133	9.27622	-0.25965	9.30322	-0.45358
	0.904	2.35449	14.132	-9.70548		1.152	1.39673	-0.296	-1.99386	1.832	-2.43891	1.82	-6.99627	1.888	-10.1544		0.98431	0.21376	1.81569	0.77069	1.85098	0.1111	1.99608	-5.12707	1.83529	0.2045		8.91796	1.00962	9.2243	0.71012	9.18069	0.3181	9.14226	-0.26249	9.17757	-0.45668
	0.924	2.42545	14.08	-9.72375		1.176	1.43283	-0.288	-1.99509	1.872	-2.43753	1.856	-6.99723	1.92	-10.1522		1.00784	0.22039	1.85098	0.77834	1.88235	0.1113	2.02745	-5.12277	1.86667	0.20023		8.79232	0.99553	9.08619	0.69785	9.05504	0.30447	9.00935	-0.2675	9.05296	-0.46042
	0.944	2.49171	14	-9.73252		1.2	1.46332	-0.28	-1.98907	1.912	-2.44352	1.892	-6.99764	1.952	-10.1503		1.03137	0.22743	1.88627	0.77707	1.91765	0.10865	2.06275	-5.121	1.90196	0.19636		8.65421	0.97879	8.95119	0.68592	8.9107	0.29381	8.88681	-0.27486	8.919	-0.46286
	0.968	2.55121	13.924	-9.73895		1.224	1.49932	-0.268	-1.99041	1.952	-2.45373	1.932	-7.00132	1.984	-10.1488		1.0549	0.22902	1.91765	0.77206	1.94902	0.10315	2.09412	-5.11915	1.93725	0.19285		8.51921	0.96368	8.82139	0.67531	8.77778	0.28565	8.76012	-0.28195	8.77882	-0.46749
	0.988	2.61933	13.828	-9.73692		1.252	1.5367	-0.26	-1.989	1.992	-2.45667	1.968	-7.00126	2.02	-10.1508		1.08235	0.23084	1.94902	0.76904	1.98039	0.09795	2.12549	-5.11721	1.97255	0.19288		8.38629	0.94815	8.69886	0.66414	8.65421	0.28032	8.63032	-0.28429	8.64278	-0.47009
	1.012	2.69054	13.756	-9.74117		1.28	1.57053	-0.252	-1.98798	2.032	-2.45485	2.008	-7.00376	2.056	-10.1525		1.10588	0.23801	1.98431	0.77432	2.02745	0.09302	2.16471	-5.11518	2.01176	0.19645		8.25649	0.93222	8.57217	0.65331	8.52648	0.27528	8.49844	-0.28728	8.50052	-0.47182
	1.032	2.75932	13.676	-9.75327		1.308	1.60746	-0.24	-1.98736	2.068	-2.4629	2.048	-7.00566	2.092	-10.1539		1.13725	0.24784	2.03529	0.77693	2.06667	0.08835	2.2	-5.11568	2.04706	0.20039		8.13707	0.91805	8.44341	0.64307	8.38733	0.2679	8.36864	-0.29153	8.36552	-0.47423
	1.056	2.83332	13.588	-9.76511		1.336	1.64012	-0.232	-1.98714	2.104	-2.46439	2.104	-7.00378	2.132	-10.1487		1.16863	0.25509	2.07451	0.77684	2.09804	0.08969	2.23922	-5.11555	2.08235	0.20152		8.02388	0.90242	8.31464	0.63527	8.25649	0.26147	8.2378	-0.29272	8.23884	-0.47572
	1.084	2.91804	13.516	-9.77626		1.364	1.67199	-0.22	-1.9835	2.14	-2.46951	2.148	-7.00829	2.172	-10.1478		1.20392	0.26228	2.11373	0.77666	2.13333	0.09129	2.27843	-5.11218	2.12157	0.20247		7.91173	0.88781	8.19107	0.62587	8.12461	0.25558	8.11111	-0.2918	8.11319	-0.4771
	1.112	2.99255	13.436	-9.79612		1.396	1.70788	-0.208	-1.98269	2.176	-2.47126	2.188	-7.00518	2.212	-10.1473		1.23529	0.26934	2.15294	0.77636	2.16863	0.09316	2.31765	-5.11196	2.16078	0.19745		7.79335	0.87369	8.07165	0.61489	7.99896	0.2503	7.98235	-0.29106	7.9865	-0.4818
	1.148	3.07554	13.364	-9.81886		1.428	1.745	-0.2	-1.98157	2.212	-2.46333	2.232	-7.00529	2.248	-10.1471		1.26275	0.27623	2.19216	0.77591	2.20784	0.09533	2.34902	-5.10909	2.20392	0.19221		7.66771	0.85912	7.94704	0.60243	7.87747	0.24628	7.85462	-0.29193	7.86397	-0.48617
	1.18	3.15921	13.296	-9.83655		1.46	1.783	-0.188	-1.98397	2.252	-2.46035	2.272	-7.00546	2.284	-10.1474		1.2902	0.28286	2.23137	0.7721	2.24706	0.09782	2.38431	-5.10939	2.26275	0.1925		7.53479	0.84342	7.82243	0.59196	7.75701	0.24248	7.69678	-0.29525	7.73936	-0.48952
	1.212	3.23584	13.24	-9.85432		1.488	1.82152	-0.176	-1.98609	2.288	-2.46538	2.312	-7.00568	2.324	-10.1481		1.31765	0.28917	2.26667	0.76489	2.28235	0.10385	2.41961	-5.11027	2.29804	0.19252		7.37072	0.82623	7.69782	0.58054	7.63967	0.24127	7.56386	-0.29761	7.60852	-0.49143
	1.244	3.31287	13.156	-9.86621		1.516	1.85707	-0.164	-1.98795	2.32	-2.46692	2.348	-7.00978	2.36	-10.1492		1.3451	0.2919	2.30588	0.76059	2.31765	0.10447	2.46667	-5.11173	2.34118	0.19547		7.23468	0.80726	7.57321	0.572	7.5161	0.23824	7.43094	-0.29743	7.4839	-0.4944
	1.276	3.3922	13.088	-9.87934		1.544	1.89696	-0.152	-1.98644	2.352	-2.47194	2.388	-7.00696	2.396	-10.1468		1.36863	0.29995	2.3451	0.76494	2.36078	0.10492	2.5098	-5.11381	2.37647	0.19874		7.11423	0.79017	7.44964	0.56256	7.38941	0.23396	7.30737	-0.29752	7.34787	-0.4986
	1.3	3.47365	13.016	-9.88885		1.576	1.93381	-0.14	-1.97772	2.388	-2.47344	2.424	-7.00352	2.432	-10.148		1.39608	0.30543	2.38431	0.76582	2.40392	0.10519	2.55294	-5.11333	2.41176	0.20235		6.99169	0.76997	7.32295	0.55001	7.26376	0.23043	7.18172	-0.29817	7.21911	-0.50261
	1.328	3.55489	12.944	-9.90749		1.604	1.96726	-0.128	-1.96802	2.42	-2.47454	2.46	-7.00326	2.472	-10.1496		1.42353	0.30829	2.42353	0.76584	2.44706	0.10528	2.59608	-5.11292	2.44706	0.20633		6.8702	0.7506	7.20249	0.53654	7.14226	0.2254	7.06334	-0.29877	7.09553	-0.50513
	1.36	3.6204	12.872	-9.926		1.64	2.00075	-0.116	-1.96498	2.46	-2.47523	2.5	-6.99919	2.516	-10.1547		1.44706	0.31104	2.46667	0.76239	2.4902	0.10837	2.63922	-5.11257	2.48235	0.20751		6.75286	0.7326	7.08204	0.5229	7.02181	0.22294	6.94808	-0.30255	6.96989	-0.50706
	1.388	3.69826	12.8	-9.93855		1.672	2.03388	-0.104	-1.96228	2.5	-2.47933	2.536	-6.99514	2.56	-10.1595		1.47451	0.31359	2.50588	0.76178	2.52941	0.11186	2.68235	-5.10967	2.51765	0.21171		6.63344	0.71606	6.95846	0.51206	6.90343	0.22302	6.83178	-0.30463	6.84631	-0.50825
	1.42	3.77157	12.728	-9.9524		1.704	2.05922	-0.092	-1.95993	2.54	-2.48298	2.58	-6.99174	2.6	-10.164		1.50196	0.31902	2.56078	0.76142	2.56863	0.11579	2.72549	-5.10418	2.55294	0.21631		6.5161	0.70113	6.84008	0.50301	6.78401	0.22171	6.71443	-0.30569	6.72586	-0.51312
	1.448	3.85324	12.656	-9.96713		1.74	2.09487	-0.076	-1.95793	2.58	-2.4855	2.62	-6.99211	2.64	-10.1684		1.52941	0.32466	2.60392	0.75493	2.60784	0.117	2.76471	-5.0987	2.59216	0.21553		6.39875	0.68716	6.72378	0.49369	6.66667	0.21941	6.62098	-0.30594	6.60228	-0.51714
	1.476	3.93539	12.584	-9.98232		1.772	2.12783	-0.064	-1.95941	2.62	-2.4869	2.656	-6.9956	2.684	-10.1693		1.55686	0.33044	2.65098	0.75387	2.64706	0.1181	2.80392	-5.09899	2.63529	0.21779		6.27934	0.67496	6.60332	0.4859	6.54725	0.21393	6.50467	-0.30586	6.48183	-0.52231
	1.5	4.01014	12.512	-9.99758		1.808	2.16153	-0.052	-1.96444	2.66	-2.484	2.692	-6.99521	2.724	-10.1708		1.58824	0.3363	2.69412	0.75302	2.68235	0.11909	2.83922	-5.10186	2.6902	0.21989		6.16719	0.6576	6.4891	0.47289	6.42783	0.20773	6.39148	-0.30689	6.36345	-0.5238
	1.524	4.09039	12.444	-10.0125		1.836	2.19556	-0.04	-1.96359	2.7	-2.48131	2.74	-6.99479	2.776	-10.1689		1.61569	0.34216	2.73333	0.74919	2.72157	0.11998	2.88235	-5.09889	2.72941	0.22184		6.05296	0.64018	6.38525	0.46362	6.30737	0.20249	6.2731	-0.30653	6.24403	-0.52496
	1.552	4.16266	12.38	-10.0266		1.864	2.22635	-0.032	-1.96385	2.744	-2.4795	2.776	-6.99121	2.816	-10.1667		1.64314	0.35057	2.76471	0.74814	2.76471	0.12075	2.92549	-5.09907	2.76863	0.221		5.93354	0.6245	6.28245	0.45493	6.18899	0.19918	6.15369	-0.30611	6.12669	-0.52646
	1.588	4.23431	12.312	-10.0451		1.896	2.26119	-0.028	-1.96386	2.784	-2.48487	2.812	-6.99139	2.852	-10.1612		1.67059	0.35628	2.8	0.74727	2.80784	0.12141	2.97255	-5.0992	2.80784	0.22055		5.8162	0.60902	6.16199	0.44559	6.07269	0.19879	6.03842	-0.30752	6.01038	-0.52969
	1.624	4.31267	12.244	-10.0524		1.924	2.29649	-0.02	-1.96992	2.828	-2.48589	2.856	-6.98768	2.888	-10.156		1.69804	0.36239	2.83922	0.74977	2.85098	0.12195	3.01569	-5.10248	2.84706	0.21785		5.69678	0.59342	6.027	0.43642	5.95846	0.19863	5.92004	-0.31353	5.89408	-0.53212
	1.66	4.38986	12.18	-10.0557		1.956	2.33571	-0.012	-1.97509	2.864	-2.48256	2.896	-6.98704	2.928	-10.1512		1.73333	0.36564	2.87843	0.74721	2.8902	0.12239	3.05882	-5.10312	2.88235	0.22129		5.5784	0.57684	5.89616	0.42892	5.82451	0.19874	5.77778	-0.31582	5.77778	-0.5361
	1.696	4.47127	12.112	-10.0722		1.984	2.37214	-0.008	-1.97313	2.908	-2.47554	2.936	-6.98633	2.968	-10.1459		1.76471	0.37175	2.91765	0.74541	2.92941	0.12272	3.10196	-5.10373	2.92157	0.22131		5.46521	0.56195	5.77674	0.42281	5.70301	0.1965	5.65732	-0.31495	5.66251	-0.53921
	1.744	4.54011	12.04	-10.0905		2.012	2.40609	0	-1.97483	2.952	-2.46863	2.976	-6.98936	3.016	-10.1471		1.8	0.37485	2.96078	0.74695	2.96471	0.12556	3.14118	-5.10433	2.96078	0.22049		5.35306	0.54524	5.66044	0.41677	5.58879	0.19333	5.54206	-0.31345	5.55244	-0.54268
	1.776	4.60585	11.976	-10.0972		2.044	2.44095	0.016	-1.97642	3	-2.4681	3.016	-6.98606	3.06	-10.1486		1.83529	0.3786	3.00392	0.74864	3.00392	0.12512	3.18431	-5.10752	3	0.22519		5.24507	0.52841	5.55036	0.40635	5.47871	0.19049	5.43406	-0.31645	5.44029	-0.54581
	1.812	4.68125	11.912	-10.0919		2.072	2.4763	0.044	-1.98177	3.044	-2.46626	3.06	-6.9865	3.104	-10.1503		1.87059	0.37769	3.05098	0.75572	3.04314	0.1246	3.22353	-5.10752	3.04706	0.22437		5.13707	0.51324	5.44237	0.39892	5.36864	0.1884	5.32191	-0.32039	5.32814	-0.55027
	1.848	4.76388	11.844	-10.0928		2.104	2.50537	0.06	-1.9839	3.092	-2.46763	3.104	-6.99002	3.152	-10.1522		1.92157	0.38039	3.09412	0.75663	3.07451	0.12398	3.26275	-5.10752	3.0902	0.22383		5.02908	0.50095	5.33022	0.39332	5.27934	0.18554	5.20353	-0.32417	5.21911	-0.55203
	1.884	4.83256	11.764	-10.0994		2.136	2.53855	0.076	-1.97907	3.136	-2.46977	3.152	-6.98965	3.2	-10.1511		1.95686	0.38923	3.14118	0.76094	3.12941	0.12008	3.30588	-5.10752	3.13333	0.22354		4.91693	0.48967	5.21807	0.38613	5.15576	0.18365	5.09761	-0.32485	5.11526	-0.55434
	1.916	4.90778	11.688	-10.1112		2.172	2.57154	0.092	-1.97419	3.176	-2.46885	3.196	-6.98921	3.26	-10.1573		1.99216	0.3957	3.18039	0.76341	3.18039	0.11551	3.3451	-5.11071	3.17647	0.22611		4.80478	0.47741	5.10592	0.37789	5.04673	0.18278	4.99065	-0.32877	5.00831	-0.55567
	1.952	4.9892	11.616	-10.128		2.212	2.60386	0.116	-1.96924	3.22	-2.4719	3.24	-6.98873	3.3	-10.1598		2.02353	0.4029	3.22353	0.76405	3.22745	0.11342	3.38824	-5.11131	3.21961	0.22835		4.69886	0.46711	4.99792	0.37113	4.96158	0.1818	4.87954	-0.33223	4.89616	-0.5573
	1.984	5.05774	11.556	-10.1441		2.244	2.6389	0.136	-1.9642	3.264	-2.47893	3.288	-6.99136	3.336	-10.1625		2.0549	0.40872	3.26667	0.76228	3.27451	0.11437	3.43137	-5.11192	3.25882	0.23082		4.5919	0.45539	4.88266	0.36616	4.85462	0.17716	4.77051	-0.33844	4.78816	-0.56033
	2.016	5.13606	11.488	-10.1592		2.28	2.66991	0.156	-1.96218	3.304	-2.48298	3.328	-6.99011	3.372	-10.1655		2.08627	0.4194	3.30588	0.76704	3.31765	0.11578	3.47843	-5.11256	3.30196	0.22828		4.48806	0.44264	4.7757	0.36279	4.73209	0.17623	4.66563	-0.34256	4.68224	-0.56531
	2.048	5.21821	11.42	-10.1656		2.316	2.701	0.176	-1.9702	3.34	-2.48023	3.376	-6.98884	3.412	-10.1687		2.11765	0.43107	3.34902	0.76989	3.36078	0.11449	3.5098	-5.11321	3.34118	0.22912		4.38733	0.42959	4.67082	0.35864	4.62513	0.17567	4.54206	-0.34727	4.58567	-0.56683
	2.076	5.29614	11.352	-10.1763		2.352	2.73688	0.196	-1.97817	3.384	-2.47382	3.424	-6.98754	3.456	-10.172		2.15294	0.4431	3.39608	0.77344	3.40392	0.11051	3.57647	-5.11333	3.38824	0.23535		4.2866	0.41699	4.56386	0.35723	4.52233	0.17518	4.4351	-0.34931	4.49221	-0.56795
	2.104	5.38268	11.288	-10.1855		2.392	2.77466	0.216	-1.97535	3.428	-2.47842	3.468	-6.9869	3.5	-10.1756		2.18431	0.4528	3.44314	0.77451	3.44706	0.10698	3.62745	-5.11289	3.43922	0.24065		4.19107	0.40448	4.46002	0.35734	4.41848	0.17317	4.33749	-0.35077	4.39668	-0.56975
	2.132	5.46418	11.224	-10.1876		2.436	2.81076	0.236	-1.97189	3.476	-2.48631	3.512	-6.98759	3.544	-10.1794		2.21176	0.45739	3.48627	0.77301	3.49412	0.10389	3.67451	-5.11567	3.48627	0.24241		4.0893	0.39066	4.35514	0.35601	4.31049	0.17143	4.2378	-0.35402	4.29595	-0.57415
	2.168	5.54022	11.152	-10.19		2.484	2.85172	0.256	-1.96779	3.528	-2.48606	3.552	-6.98962	3.592	-10.1803		2.24706	0.46255	3.53333	0.77209	3.5451	0.10381	3.71765	-5.11907	3.53725	0.24064		3.96677	0.38056	4.25441	0.35276	4.20249	0.1691	4.1298	-0.35794	4.16822	-0.57682
	2.2	5.61221	11.084	-10.1924		2.524	2.89011	0.276	-1.96687	3.576	-2.48149	3.596	-6.98917	3.636	-10.1852		2.27843	0.47132	3.58039	0.77692	3.59608	0.10357	3.76471	-5.1199	3.58431	0.23531		3.86812	0.37055	4.15265	0.35102	4.0945	0.16524	4.02908	-0.35994	4.05815	-0.57507
	2.236	5.69486	11.012	-10.2021		2.564	2.92686	0.3	-1.96602	3.628	-2.47643	3.64	-6.99881	3.692	-10.1833		2.30588	0.48093	3.62353	0.78427	3.64314	0.10058	3.81176	-5.12081	3.63137	0.23272		3.76428	0.36172	4.04881	0.35126	3.99065	0.1613	3.92939	-0.35972	3.95327	-0.5723
	2.268	5.78201	10.94	-10.2136		2.596	2.96917	0.32	-1.96526	3.68	-2.4817	3.68	-7.00007	3.748	-10.1816		2.33725	0.49183	3.66667	0.7889	3.68627	0.09797	3.8549	-5.12178	3.6902	0.23026		3.66355	0.35575	3.94704	0.35072	3.892	0.16055	3.83385	-0.36189	3.85774	-0.5712
	2.296	5.873	10.872	-10.2057		2.632	3.01272	0.34	-1.95766	3.736	-2.48719	3.724	-7.00064	3.8	-10.1869		2.36471	0.49805	3.70588	0.79082	3.72941	0.09834	3.89804	-5.11962	3.73333	0.23109		3.56802	0.3487	3.85047	0.34758	3.79958	0.15768	3.73416	-0.36464	3.76636	-0.5708
	2.328	5.95951	10.808	-10.1989		2.672	3.05706	0.364	-1.95329	3.772	-2.4891	3.768	-7.00122	3.86	-10.1884		2.39608	0.51049	3.7451	0.79258	3.77647	0.0985	3.94118	-5.11694	3.77647	0.2294		3.47456	0.3413	3.75182	0.34699	3.71028	0.15192	3.63863	-0.36627	3.66874	-0.57268
	2.356	6.04844	10.744	-10.1947		2.712	3.09226	0.388	-1.95917	3.812	-2.49376	3.812	-7.0018	3.912	-10.1854		2.43137	0.5232	3.78039	0.79677	3.81961	0.09528	3.98824	-5.11691	3.81569	0.23041		3.38318	0.33078	3.65213	0.34801	3.62305	0.14664	3.53894	-0.36765	3.56906	-0.57552
	2.392	6.14125	10.672	-10.2058		2.752	3.13317	0.412	-1.95756	3.864	-2.49355	3.856	-7.00237	3.96	-10.1888		2.47059	0.53604	3.83922	0.80334	3.86275	0.09184	4.03137	-5.1169	3.8549	0.22568		3.2918	0.32071	3.55556	0.34554	3.53167	0.14154	3.43614	-0.36959	3.46937	-0.57497
	2.424	6.23927	10.6	-10.2298		2.788	3.1761	0.436	-1.95161	3.912	-2.49551	3.896	-6.99665	4	-10.1922		2.5098	0.55208	3.87059	0.80707	3.90196	0.08874	4.07843	-5.11691	3.89412	0.22418		3.20042	0.31314	3.45691	0.34234	3.4351	0.13708	3.34164	-0.37317	3.37591	-0.57392
	2.456	6.33617	10.528	-10.2514		2.828	3.21739	0.464	-1.94518	3.964	-2.49654	3.936	-6.99224	4.044	-10.1956		2.5451	0.56595	3.91765	0.80794	3.94902	0.0949	4.12941	-5.11694	3.9451	0.22588		3.10592	0.30529	3.36345	0.34339	3.33853	0.13505	3.24714	-0.37574	3.2866	-0.57246
	2.492	6.43664	10.46	-10.2705		2.864	3.26034	0.488	-1.93828	4.032	-2.49668	3.98	-6.99225	4.092	-10.199		2.58431	0.58071	3.96863	0.80853	3.99608	0.093	4.18431	-5.11962	3.99608	0.23078		3.01765	0.2976	3.26791	0.34464	3.24299	0.13479	3.15472	-0.37684	3.19626	-0.57125
	2.528	6.53979	10.372	-10.2759		2.9	3.3121	0.516	-1.93472	4.084	-2.496	4.032	-6.99596	4.144	-10.1992		2.62353	0.59623	4.01569	0.81195	4.04706	0.0888	4.2549	-5.12178	4.04706	0.2331		2.92627	0.29103	3.1703	0.34456	3.14746	0.1334	3.06646	-0.37613	3.10592	-0.57041
	2.564	6.6447	10.304	-10.294		2.936	3.36587	0.54	-1.92824	4.14	-2.49385	4.084	-6.99953	4.192	-10.2032		2.66275	0.61294	4.06275	0.81559	4.09412	0.09385	4.30588	-5.12343	4.09412	0.23601		2.81412	0.28471	3.07892	0.34194	3.05815	0.13201	2.97923	-0.37424	3.01661	-0.57234
	2.604	6.75608	10.232	-10.3038		2.976	3.41732	0.564	-1.92267	4.192	-2.48961	4.136	-6.99983	4.24	-10.2034		2.70196	0.63128	4.12941	0.81679	4.13725	0.09919	4.35294	-5.12461	4.14118	0.23953		2.71859	0.27901	2.98754	0.34057	2.973	0.12844	2.892	-0.37479	2.92212	-0.57552
	2.648	6.8676	10.16	-10.3051		3.016	3.46594	0.592	-1.91801	4.24	-2.48649	4.192	-6.9968	4.288	-10.2028		2.74118	0.64474	4.18039	0.81293	4.18039	0.10486	4.40392	-5.1227	4.18431	0.24046		2.62721	0.27489	2.90031	0.33965	2.88785	0.12513	2.80166	-0.37435	2.83074	-0.57728
	2.692	6.96737	10.092	-10.3033		3.06	3.50873	0.62	-1.92057	4.292	-2.47755	4.244	-6.99741	4.34	-10.1984		2.78039	0.66157	4.23137	0.81286	4.23529	0.11087	4.45098	-5.12033	4.22745	0.2414		2.54102	0.26973	2.80893	0.33943	2.80374	0.12599	2.71028	-0.37221	2.74247	-0.579
	2.756	7.06762	10.028	-10.3114		3.1	3.5591	0.644	-1.91956	4.332	-2.47373	4.3	-7.00159	4.396	-10.2014		2.82745	0.67636	4.28627	0.81392	4.2902	0.11147	4.50196	-5.11431	4.27451	0.24232		2.45794	0.26373	2.7217	0.33862	2.71755	0.12759	2.61994	-0.3713	2.65524	-0.58022
	2.8	7.1596	9.964	-10.3104		3.14	3.60636	0.672	-1.91886	4.376	-2.46426	4.348	-7.00169	4.436	-10.205		2.86667	0.69214	4.34118	0.81864	4.3451	0.11241	4.54902	-5.11364	4.32157	0.24322		2.37487	0.25719	2.63136	0.33685	2.62617	0.12867	2.53686	-0.37157	2.57217	-0.57921
	2.848	7.26525	9.896	-10.308		3.176	3.65832	0.7	-1.91467	4.424	-2.45623	4.396	-7.00469	4.472	-10.2053		2.90588	0.70609	4.39216	0.8238	4.4	0.11105	4.6	-5.10987	4.37647	0.24462		2.29491	0.2491	2.54725	0.3356	2.54206	0.12945	2.45379	-0.37138	2.48494	-0.57879
	2.892	7.38027	9.828	-10.3061		3.212	3.71128	0.724	-1.91395	4.468	-2.45426	4.448	-7.00741	4.508	-10.2062		2.94902	0.72384	4.43922	0.82937	4.4549	0.11054	4.65098	-5.10885	4.42745	0.24971		2.21495	0.24198	2.46002	0.3346	2.45587	0.12807	2.37072	-0.37116	2.39875	-0.5788
	2.932	7.48507	9.764	-10.3201		3.256	3.76153	0.76	-1.90978	4.512	-2.45221	4.5	-7.00674	4.56	-10.2075		2.98824	0.73679	4.4902	0.83529	4.50588	0.11083	4.70196	-5.10739	4.48235	0.2521		2.13084	0.23405	2.37902	0.33142	2.36552	0.12651	2.2918	-0.37095	2.31049	-0.57878
	2.972	7.57856	9.704	-10.329		3.3	3.80919	0.784	-1.90528	4.56	-2.44256	4.552	-7.00644	4.612	-10.2125		3.02745	0.75368	4.53725	0.84472	4.56078	0.1145	4.75294	-5.10552	4.53333	0.25439		2.04777	0.22754	2.30841	0.33	2.28349	0.12425	2.21599	-0.36996	2.22741	-0.58105
	3.008	7.68045	9.64	-10.3441		3.34	3.85822	0.808	-1.90047	4.608	-2.43487	4.608	-7.00652	4.668	-10.2172		3.06667	0.77113	4.58431	0.84978	4.61176	0.11571	4.8	-5.10325	4.58824	0.25918		1.96573	0.22289	2.24299	0.32496	2.20145	0.12227	2.13811	-0.37084	2.14746	-0.58135
	3.044	7.77281	9.576	-10.35		3.384	3.90869	0.836	-1.89916	4.652	-2.42862	4.656	-7.00692	4.72	-10.2218		3.10588	0.78896	4.63529	0.8504	4.65882	0.11761	4.83922	-5.098	4.63137	0.26327		1.88474	0.21464	2.17653	0.31997	2.12461	0.12121	2.06023	-0.3723	2.07061	-0.58176
	3.076	7.86751	9.516	-10.3523		3.436	3.96002	0.864	-1.89509	4.696	-2.41695	4.7	-7.00763	4.776	-10.2261		3.1451	0.81013	4.68235	0.85693	4.72157	0.12278	4.88235	-5.09294	4.67451	0.26668		1.80893	0.21003	2.11319	0.3191	2.04673	0.11951	1.98027	-0.37238	2.00208	-0.58208
	3.108	7.97085	9.46	-10.3511		3.476	4.01546	0.888	-1.89524	4.74	-2.40384	4.744	-7.00863	4.832	-10.2302		3.18824	0.82925	4.7451	0.86033	4.77647	0.128	4.92941	-5.08809	4.72549	0.26939		1.73416	0.20607	2.04881	0.31689	1.96781	0.11848	1.90135	-0.37446	1.92835	-0.58208
	3.14	8.07799	9.4	-10.3407		3.52	4.0713	0.916	-1.8958	4.788	-2.39576	4.792	-7.00988	4.888	-10.2302		3.23137	0.84666	4.79216	0.86687	4.82745	0.13326	4.98039	-5.08343	4.78039	0.27141		1.64071	0.20191	1.97819	0.3146	1.892	0.11771	1.80997	-0.37513	1.85566	-0.5833
	3.176	8.18766	9.336	-10.3287		3.56	4.12696	0.944	-1.89367	4.84	-2.3852	4.848	-7.01518	4.944	-10.2294		3.27059	0.86797	4.84706	0.87646	4.87843	0.13591	5.03137	-5.0848	4.83529	0.27273		1.56594	0.19721	1.90758	0.31162	1.81724	0.11608	1.73313	-0.37631	1.78505	-0.58466
	3.212	8.29857	9.268	-10.3095		3.6	4.18573	0.968	-1.89265	4.9	-2.3685	4.904	-7.02453	5	-10.2275		3.31373	0.88453	4.89412	0.8859	4.92941	0.13908	5.08627	-5.08641	4.8902	0.27074		1.49429	0.19161	1.83074	0.30775	1.74247	0.11304	1.65836	-0.37637	1.7082	-0.58413
	3.248	8.40387	9.208	-10.2904		3.64	4.24075	0.996	-1.89276	4.952	-2.34897	4.956	-7.03031	5.048	-10.2216		3.36078	0.9051	4.93725	0.8899	4.97647	0.14275	5.13725	-5.08831	4.94902	0.2718		1.42575	0.18637	1.75286	0.30489	1.66771	0.11057	1.58152	-0.37639	1.63344	-0.5856
	3.292	8.50978	9.144	-10.2677		3.684	4.29282	1.024	-1.89017	5	-2.32678	5.008	-7.03181	5.1	-10.2159		3.40392	0.92628	4.98824	0.89476	5.02353	0.14687	5.18824	-5.08735	5.00784	0.27009		1.35618	0.18055	1.6729	0.30171	1.59294	0.10864	1.50987	-0.37781	1.55867	-0.58667
	3.328	8.61696	9.08	-10.2564		3.728	4.34272	1.048	-1.888	5.048	-2.30594	5.056	-7.03603	5.144	-10.2145		3.45098	0.94783	5.03922	0.90036	5.07843	0.15139	5.23529	-5.07774	5.07059	0.27083		1.2783	0.17559	1.58775	0.30074	1.51713	0.10706	1.44133	-0.37849	1.48702	-0.58889
	3.372	8.73388	9.024	-10.2486		3.776	4.39368	1.076	-1.89388	5.096	-2.29047	5.108	-7.03032	5.188	-10.2164		3.49804	0.9669	5.0902	0.90401	5.12941	0.15626	5.2902	-5.07483	5.12941	0.26559		1.21391	0.17304	1.50675	0.29878	1.44341	0.10554	1.37487	-0.38074	1.41537	-0.59037
	3.416	8.84803	8.96	-10.2494		3.824	4.44893	1.1	-1.8977	5.152	-2.27362	5.164	-7.03312	5.244	-10.2178		3.54118	0.98329	5.1451	0.90879	5.18431	0.16145	5.33725	-5.07017	5.18039	0.2639		1.15161	0.17059	1.4351	0.29807	1.37487	0.10404	1.30841	-0.3811	1.34787	-0.59063
	3.46	8.9601	8.892	-10.2568		3.872	4.50155	1.128	-1.90194	5.208	-2.24793	5.216	-7.03674	5.308	-10.2196		3.58431	1.00569	5.2	0.91458	5.23529	0.1669	5.38431	-5.069	5.23137	0.26574		1.0893	0.16677	1.36656	0.29735	1.30841	0.10269	1.24299	-0.38313	1.27934	-0.59145
	3.524	9.0762	8.824	-10.2706		3.916	4.55165	1.152	-1.90205	5.264	-2.21992	5.268	-7.04047	5.376	-10.2254		3.62745	1.02545	5.25098	0.92389	5.28627	0.17781	5.43137	-5.06812	5.27843	0.27111		1.02908	0.16281	1.30633	0.29722	1.24403	0.10189	1.17653	-0.38163	1.21391	-0.59219
	3.568	9.20035	8.76	-10.2932		3.956	4.60552	1.18	-1.90436	5.32	-2.19362	5.324	-7.04425	5.44	-10.2315		3.67059	1.04554	5.30196	0.93141	5.33725	0.18781	5.48627	-5.06752	5.32941	0.27101		0.97092	0.16117	1.24507	0.29664	1.18276	0.10081	1.10903	-0.38258	1.14953	-0.59264
	3.608	9.33111	8.692	-10.3191		4	4.66576	1.204	-1.91267	5.384	-2.16995	5.38	-7.04492	5.504	-10.234		3.7098	1.06307	5.34902	0.94077	5.38824	0.18904	5.54118	-5.06722	5.38039	0.26805		0.91277	0.15894	1.18276	0.29535	1.12046	0.1004	1.04258	-0.38424	1.08723	-0.59337
	3.656	9.45597	8.624	-10.3355		4.044	4.71913	1.236	-1.91061	5.444	-2.1523	5.456	-7.04625	5.56	-10.2362		3.75294	1.0836	5.40392	0.95126	5.44314	0.1878	5.6	-5.06721	5.44706	0.26539		0.85358	0.15673	1.11734	0.29452	1.06231	0.10071	0.97923	-0.38682	1.02492	-0.5933
	3.704	9.57224	8.56	-10.3402		4.092	4.7734	1.268	-1.90896	5.504	-2.1224	5.496	-7.05203	5.632	-10.2381		3.79608	1.10481	5.45882	0.96224	5.5098	0.18983	5.65882	-5.0643	5.49804	0.26297		0.79543	0.15456	1.04154	0.29433	1.00312	0.10135	0.90758	-0.38811	0.96677	-0.59393
	3.748	9.70131	8.476	-10.3441		4.144	4.82795	1.296	-1.91085	5.564	-2.09381	5.552	-7.06156	5.696	-10.2364		3.83922	1.13021	5.51373	0.96721	5.56471	0.19242	5.71765	-5.06427	5.5451	0.26394		0.73728	0.1539	0.98339	0.29483	0.94496	0.09973	0.85047	-0.39029	0.9107	-0.59258
	3.792	9.82835	8.412	-10.3468		4.196	4.88986	1.32	-1.91244	5.632	-2.06677	5.6	-7.06647	5.752	-10.2381		3.88235	1.15379	5.56471	0.97502	5.61961	0.19292	5.78039	-5.06452	5.58824	0.26566		0.66874	0.15247	0.92212	0.29546	0.88577	0.09829	0.79232	-0.39052	0.85358	-0.59301
	3.836	9.95924	8.348	-10.3637		4.244	4.94523	1.348	-1.91756	5.692	-2.04153	5.644	-7.0706	5.812	-10.2401		3.92941	1.17472	5.61961	0.98348	5.67451	0.20225	5.83529	-5.06503	5.62745	0.26811		0.61267	0.15054	0.86293	0.29657	0.82762	0.09668	0.73416	-0.39291	0.79232	-0.59461
	3.88	10.0812	8.288	-10.368		4.288	5.00046	1.376	-1.9231	5.752	-2.01773	5.692	-7.07142	5.868	-10.2354		3.97255	1.19594	5.67451	0.99563	5.73333	0.2082	5.88627	-5.06581	5.67059	0.27332		0.55867	0.14875	0.80166	0.29693	0.76947	0.09597	0.6729	-0.39292	0.73416	-0.59709
	3.92	10.2055	8.22	-10.3783		4.332	5.05492	1.408	-1.92908	5.804	-1.99183	5.776	-7.07589	5.924	-10.2341		4.01569	1.21773	5.73725	1.00613	5.79216	0.21394	5.95686	-5.06686	5.72157	0.27489		0.50779	0.14661	0.74351	0.29667	0.71236	0.09407	0.61682	-0.395	0.67497	-0.59892
	3.956	10.3301	8.156	-10.389		4.376	5.108	1.44	-1.93553	5.844	-1.95715	5.836	-7.07627	5.976	-10.233		4.05882	1.24621	5.79608	1.01803	5.84706	0.21678	6.01176	-5.06818	5.76078	0.2792		0.45691	0.1445	0.68744	0.29692	0.65836	0.09405	0.56179	-0.39534	0.62098	-0.60076
	3.996	10.4573	8.096	-10.3944		4.424	5.16294	1.472	-1.94181	5.9	-1.92481	5.9	-7.08269	6.02	-10.2352		4.12157	1.27271	5.85882	1.0312	5.90196	0.21726	6.07059	-5.06977	5.84314	0.28682		0.40706	0.14275	0.6324	0.29733	0.60436	0.0932	0.51194	-0.39678	0.56906	-0.60125
	4.04	10.5873	8.032	-10.3941		4.48	5.21349	1.504	-1.9434	5.964	-1.89195	5.96	-7.08813	6.072	-10.2369		4.16863	1.29646	5.9098	1.04288	5.95686	0.21845	6.12549	-5.07162	5.90196	0.29457		0.36033	0.14179	0.5784	0.29821	0.55036	0.09308	0.46106	-0.39704	0.5161	-0.60255
	4.1	10.7124	7.972	-10.4011		4.536	5.26111	1.544	-1.94346	6.024	-1.86272	6.008	-7.09262	6.116	-10.2381		4.21569	1.31979	5.96078	1.05351	6.00784	0.22343	6.18431	-5.07054	5.93725	0.29555		0.31049	0.14094	0.52856	0.29822	0.48598	0.09125	0.41121	-0.3978	0.4621	-0.60292
	4.148	10.846	7.912	-10.4094		4.584	5.30967	1.576	-1.94584	6.076	-1.83041	6.056	-7.10313	6.16	-10.2419		4.26275	1.34299	6.01176	1.06607	6.06275	0.22953	6.23922	-5.07234	5.99608	0.29495		0.2648	0.1399	0.47767	0.29759	0.43302	0.09016	0.36449	-0.39828	0.41121	-0.6035
	4.192	10.9673	7.856	-10.4209		4.636	5.36238	1.608	-1.9474	6.128	-1.79399	6.108	-7.10642	6.212	-10.2383		4.3098	1.36694	6.06667	1.08358	6.11373	0.23669	6.2902	-5.07438	6.06275	0.29593		0.21911	0.1388	0.42471	0.29728	0.38006	0.08918	0.3188	-0.39835	0.36137	-0.60317
	4.236	11.0914	7.792	-10.4298		4.688	5.4116	1.64	-1.94501	6.188	-1.76316	6.168	-7.11647	6.284	-10.2418		4.35686	1.39193	6.12157	1.10326	6.16471	0.24167	6.34118	-5.07667	6.1098	0.29589		0.17342	0.13769	0.37383	0.29719	0.32918	0.08837	0.2731	-0.39782	0.31464	-0.60408
	4.28	11.2204	7.732	-10.4412		4.74	5.46053	1.672	-1.94567	6.268	-1.73511	6.228	-7.12249	6.344	-10.2417		4.41176	1.41508	6.17647	1.11857	6.21961	0.24435	6.39608	-5.07921	6.16078	0.29801		0.12773	0.13772	0.32399	0.29721	0.28868	0.08815	0.22949	-0.39823	0.26584	-0.60379
	4.324	11.3597	7.68	-10.4471		4.796	5.5169	1.704	-1.94874	6.336	-1.71015	6.296	-7.11685	6.412	-10.2449		4.45882	1.44191	6.22745	1.13456	6.27059	0.25363	6.4549	-5.08199	6.22353	0.2997		0.08204	0.13652	0.27726	0.29638	0.23261	0.08798	0.18795	-0.39843	0.22222	-0.60469
	4.364	11.5038	7.628	-10.4635		4.852	5.56679	1.744	-1.94724	6.4	-1.67786	6.364	-7.1128	6.488	-10.2484		4.50588	1.46953	6.27843	1.15421	6.32549	0.26362	6.51373	-5.08238	6.29412	0.29835		0.03946	0.13431	0.23157	0.29629	0.18795	0.08812	0.14746	-0.39872	0.17757	-0.60518
	4.404	11.6525	7.568	-10.4748		4.908	5.61658	1.78	-1.95205	6.464	-1.64868	6.42	-7.111	6.56	-10.2483		4.55294	1.49564	6.32941	1.17211	6.38039	0.2711	6.57647	-5.0862	6.35686	0.29715		-0.00519	0.13214	0.18588	0.29639	0.14642	0.08831	0.10592	-0.39918	0.13499	-0.60587
	4.448	11.7983	7.508	-10.4808		4.96	5.66561	1.812	-1.95243	6.528	-1.62229	6.48	-7.10829	6.624	-10.2446		4.60784	1.51992	6.38039	1.19125	6.43137	0.27858	6.63922	-5.09024	6.41569	0.29612		-0.04777	0.13066	0.1433	0.2965	0.10488	0.08856	0.0675	-0.39951	0.09346	-0.60603
	4.496	11.9431	7.444	-10.4888		5.012	5.72162	1.848	-1.94456	6.592	-1.59142	6.532	-7.10468	6.684	-10.2411		4.65882	1.54469	6.43137	1.2056	6.48235	0.27811	6.69804	-5.09451	6.47059	0.29466		-0.08619	0.12972	0.10177	0.29631	0.06646	0.08855	0.027	-0.39955	0.05192	-0.60588
	4.544	12.0923	7.38	-10.4933		5.064	5.77522	1.88	-1.93545	6.652	-1.55954	6.588	-7.10015	6.74	-10.2347		4.71373	1.56702	6.47451	1.21813	6.53333	0.28228	6.75294	-5.09899	6.52549	0.29599		-0.12461	0.12939	0.06023	0.29511	0.02908	0.08834	-0.01246	-0.39999	0.01038	-0.60546
	4.592	12.2434	7.32	-10.5016		5.12	5.82964	1.928	-1.92579	6.712	-1.527	6.644	-7.09925	6.804	-10.2323		4.76078	1.58975	6.55686	1.23756	6.60784	0.29879	6.80784	-5.1037	6.58039	0.29488		-0.16511	0.12913	0.02181	0.29383	-0.00831	0.0875	-0.04984	-0.40053	-0.03115	-0.60519
	4.664	12.3961	7.256	-10.4973		5.172	5.88811	1.968	-1.91944	6.768	-1.50362	6.712	-7.09635	6.836	-10.2332		4.80392	1.61576	6.61961	1.25524	6.66667	0.31171	6.8549	-5.10864	6.63137	0.29394		-0.19834	0.1286	-0.01973	0.29319	-0.04154	0.08708	-0.08723	-0.40034	-0.06957	-0.6049
	4.724	12.5558	7.2	-10.5106		5.224	5.94687	2.004	-1.91256	6.828	-1.46884	6.776	-7.09775	6.916	-10.2334		4.84706	1.63948	6.67843	1.2715	6.70588	0.32152	6.89804	-5.1106	6.68627	0.28736		-0.23364	0.12769	-0.05815	0.2909	-0.07892	0.08706	-0.1215	-0.4003	-0.10696	-0.60466
	4.776	12.709	7.14	-10.5228		5.292	6.00533	2.04	-1.91149	6.88	-1.4377	6.836	-7.09516	6.98	-10.237		4.8902	1.66376	6.73725	1.28924	6.76078	0.32985	6.95686	-5.11219	6.74902	0.28411		-0.26687	0.12639	-0.09553	0.28812	-0.1163	0.08745	-0.15472	-0.39969	-0.14434	-0.60465
	4.832	12.8632	7.08	-10.5393		5.344	6.05974	2.068	-1.91247	6.932	-1.40602	6.904	-7.09171	7.048	-10.2369		4.92941	1.69146	6.80392	1.31084	6.81569	0.33396	7.01569	-5.11339	6.80784	0.28154		-0.30426	0.12517	-0.13292	0.28719	-0.15057	0.08738	-0.18795	-0.39954	-0.18172	-0.6051
	4.892	13.018	7.02	-10.5579		5.396	6.10703	2.108	-1.91245	6.988	-1.3735	6.968	-7.09123	7.12	-10.233		4.97255	1.71964	6.86667	1.33604	6.87451	0.3363	7.07843	-5.11156	6.86667	0.27963		-0.33126	0.12415	-0.16719	0.28608	-0.1838	0.08689	-0.22118	-0.39919	-0.21599	-0.60574
	4.948	13.1754	6.96	-10.5741		5.44	6.15489	2.168	-1.91154	7.044	-1.33984	7.028	-7.09377	7.192	-10.2325		5.01961	1.748	6.93725	1.36516	6.93725	0.34252	7.13725	-5.11303	6.92549	0.27836		-0.35929	0.12254	-0.20353	0.28503	-0.21703	0.08659	-0.2513	-0.39992	-0.25441	-0.60565
	5	13.3239	6.9	-10.5857		5.488	6.21416	2.208	-1.89904	7.1	-1.30858	7.08	-7.10182	7.256	-10.2352		5.07451	1.77623	7.00392	1.39279	7	0.34663	7.20392	-5.11197	6.98824	0.2777		-0.38629	0.12114	-0.23676	0.28335	-0.24714	0.08625	-0.28453	-0.40077	-0.28764	-0.60534
	5.048	13.4685	6.844	-10.5926		5.528	6.25695	2.236	-1.88895	7.156	-1.2731	7.132	-7.10402	7.324	-10.2381		5.13333	1.80197	7.06667	1.41926	7.06275	0.35483	7.27059	-5.11677	7.04314	0.28025		-0.41121	0.11962	-0.26687	0.28133	-0.27622	0.08589	-0.3136	-0.40148	-0.31776	-0.6048
	5.092	13.6009	6.784	-10.5835		5.576	6.31122	2.284	-1.88131	7.212	-1.23696	7.188	-7.10044	7.396	-10.2373		5.19216	1.82864	7.14902	1.44174	7.12549	0.36436	7.33333	-5.11842	7.09804	0.28283		-0.43302	0.11819	-0.29595	0.28	-0.3053	0.08572	-0.34268	-0.40159	-0.34476	-0.60449
	5.14	13.7411	6.732	-10.5755		5.628	6.36615	2.316	-1.87236	7.276	-1.20051	7.244	-7.09178	7.46	-10.2398		5.24706	1.85646	7.21176	1.46573	7.18824	0.37825	7.4	-5.12271	7.14902	0.29125		-0.45691	0.11691	-0.32503	0.27872	-0.33437	0.08563	-0.36968	-0.40235	-0.37279	-0.60457
	5.192	13.8981	6.676	-10.5759		5.688	6.41794	2.352	-1.86537	7.34	-1.16415	7.304	-7.08193	7.524	-10.2425		5.30588	1.88511	7.27059	1.49354	7.25098	0.39374	7.46275	-5.12384	7.20784	0.29654		-0.47871	0.11542	-0.35099	0.27765	-0.36137	0.08595	-0.3946	-0.4037	-0.39875	-0.60503
	5.24	14.058	6.604	-10.5879		5.756	6.47046	2.376	-1.85973	7.396	-1.1314	7.364	-7.08104	7.584	-10.2455		5.36078	1.92005	7.34902	1.52172	7.3098	0.4107	7.52157	-5.12439	7.26275	0.30136		-0.50052	0.11513	-0.37902	0.27655	-0.38629	0.08621	-0.41952	-0.40446	-0.42368	-0.60584
	5.304	14.2126	6.552	-10.596		5.82	6.52442	2.416	-1.84859	7.448	-1.10197	7.428	-7.07841	7.644	-10.2449		5.41961	1.94996	7.41176	1.54742	7.39608	0.42318	7.58039	-5.12436	7.31765	0.30571		-0.52233	0.11444	-0.40498	0.27582	-0.41121	0.08625	-0.44444	-0.40555	-0.4486	-0.60673
	5.352	14.3689	6.496	-10.6002		5.88	6.58048	2.456	-1.83589	7.512	-1.06863	7.496	-7.07414	7.704	-10.2438		5.47059	1.97507	7.47059	1.57725	7.46275	0.44001	7.63922	-5.12371	7.37255	0.30381		-0.53894	0.11415	-0.42991	0.27547	-0.43198	0.08527	-0.46521	-0.40662	-0.46937	-0.60706
	5.392	14.5284	6.44	-10.6007		5.936	6.64498	2.5	-1.82174	7.576	-1.03425	7.564	-7.06833	7.788	-10.2424		5.52549	2.00137	7.53333	1.6089	7.52157	0.45581	7.71765	-5.12039	7.43529	0.30145		-0.55867	0.11461	-0.45483	0.27549	-0.45379	0.08474	-0.48702	-0.40717	-0.49117	-0.60686
	5.44	14.6847	6.388	-10.5917		5.988	6.70649	2.54	-1.81324	7.632	-1.00239	7.64	-7.06111	7.852	-10.2405		5.57647	2.02849	7.58824	1.63312	7.58431	0.47038	7.77647	-5.11809	7.50196	0.29862		-0.57529	0.1149	-0.47664	0.27485	-0.47767	0.08441	-0.50883	-0.4079	-0.51298	-0.60579
	5.484	14.8428	6.332	-10.5809		6.04	6.76501	2.596	-1.79973	7.692	-0.97032	7.708	-7.05257	7.916	-10.2381		5.64706	2.05922	7.64706	1.66118	7.64314	0.48613	7.83137	-5.12462	7.56078	0.29528		-0.59086	0.11451	-0.50052	0.27423	-0.49948	0.08351	-0.52544	-0.40879	-0.5296	-0.6046
	5.536	15.0092	6.276	-10.5702		6.096	6.82374	2.632	-1.78449	7.752	-0.93392	7.772	-7.04598	7.976	-10.2354		5.69804	2.09378	7.70196	1.69014	7.69804	0.50024	7.8902	-5.12783	7.64706	0.29141		-0.60332	0.11376	-0.51921	0.27447	-0.52025	0.08329	-0.54621	-0.40952	-0.55036	-0.60388
	5.588	15.1703	6.216	-10.5616		6.144	6.87883	2.672	-1.77148	7.812	-0.89609	7.832	-7.03763	8.032	-10.2322		5.74902	2.12602	7.76078	1.71917	7.74902	0.51889	7.94902	-5.12508	7.70588	0.29223		-0.61578	0.11389	-0.53894	0.2744	-0.5379	0.08225	-0.56075	-0.41011	-0.56698	-0.60412
	5.64	15.3384	6.16	-10.5661		6.192	6.92713	2.708	-1.75771	7.872	-0.85721	7.884	-7.02383	8.084	-10.2286		5.8	2.16199	7.81176	1.74734	7.80392	0.54186	8.00784	-5.12216	7.76471	0.29459		-0.62617	0.11428	-0.55659	0.27475	-0.55659	0.08205	-0.57529	-0.41036	-0.58152	-0.60471
	5.696	15.4996	6.104	-10.5685		6.24	6.97941	2.748	-1.74335	7.928	-0.82085	7.944	-7.00784	8.136	-10.2284		5.8549	2.19085	7.87059	1.78073	7.85882	0.56317	8.07451	-5.11901	7.82353	0.2959		-0.63655	0.11472	-0.57009	0.2751	-0.57321	0.08138	-0.58982	-0.41043	-0.59709	-0.60514
	5.752	15.6663	6.052	-10.5766		6.292	7.03629	2.788	-1.73169	7.996	-0.7836	8.004	-6.99291	8.196	-10.2323		5.91765	2.22121	7.92549	1.80597	7.91765	0.58317	8.13725	-5.11559	7.88235	0.29098		-0.6459	0.11573	-0.58671	0.27585	-0.58671	0.08141	-0.60228	-0.4104	-0.61059	-0.60508
	5.804	15.8399	6.008	-10.5796		6.336	7.09534	2.832	-1.71911	8.072	-0.74275	8.064	-6.97848	8.256	-10.2365		5.96078	2.25265	7.98431	1.83229	7.98039	0.60485	8.2	-5.12088	7.9451	0.28562		-0.65628	0.11684	-0.59917	0.27653	-0.59917	0.08175	-0.61475	-0.41038	-0.62305	-0.60491
	5.864	16.0088	5.96	-10.5852		6.388	7.15333	2.872	-1.70579	8.168	-0.70185	8.132	-6.96927	8.32	-10.2367		6.00392	2.28798	8.04314	1.86255	8.03922	0.62798	8.26275	-5.12907	8.00784	0.28565		-0.66251	0.11643	-0.61163	0.27726	-0.61163	0.08162	-0.62409	-0.41061	-0.63344	-0.60451
	5.924	16.1667	5.908	-10.5937		6.444	7.21341	2.916	-1.69509	8.228	-0.66061	8.196	-6.95599	8.376	-10.2358		6.04706	2.32419	8.09804	1.89905	8.09804	0.65233	8.32549	-5.13702	8.07059	0.28323		-0.66667	0.11566	-0.62201	0.27745	-0.62409	0.08127	-0.63344	-0.41082	-0.64174	-0.60442
	5.988	16.3391	5.856	-10.5952		6.5	7.27869	2.956	-1.67637	8.28	-0.61944	8.26	-6.93498	8.432	-10.2411		6.09804	2.35828	8.15294	1.93254	8.15294	0.67769	8.38431	-5.14157	8.13333	0.27838		-0.67186	0.1148	-0.6324	0.27783	-0.63344	0.08091	-0.64174	-0.41083	-0.65213	-0.60507
	6.048	16.4989	5.8	-10.5878		6.552	7.34598	2.996	-1.65997	8.336	-0.58191	8.324	-6.9197	8.492	-10.2416		6.14902	2.39566	8.21176	1.96272	8.21569	0.69746	8.44314	-5.14537	8.19608	0.27374		-0.67601	0.11421	-0.64174	0.27819	-0.64174	0.08055	-0.65005	-0.41133	-0.65836	-0.60572
	6.104	16.6661	5.744	-10.5845		6.608	7.41145	3.036	-1.63836	8.388	-0.5446	8.388	-6.90582	8.56	-10.2407		6.20392	2.43594	8.27451	1.99301	8.27843	0.71139	8.5098	-5.14583	8.26275	0.26929		-0.67705	0.1136	-0.65005	0.27871	-0.65005	0.08069	-0.65421	-0.41154	-0.66355	-0.60633
	6.164	16.8475	5.692	-10.5776		6.664	7.47054	3.08	-1.61803	8.448	-0.5111	8.46	-6.89672	8.628	-10.2352		6.25882	2.47352	8.33725	2.02426	8.34118	0.73769	8.57255	-5.14612	8.32549	0.26824		-0.67705	0.11328	-0.65524	0.27917	-0.65524	0.08097	-0.6594	-0.41233	-0.67082	-0.607
	6.224	17.016	5.628	-10.5672		6.736	7.54098	3.12	-1.60614	8.512	-0.47031	8.528	-6.88251	8.7	-10.229		6.32157	2.51122	8.40392	2.05298	8.41176	0.76512	8.63529	-5.14627	8.41569	0.26536		-0.68017	0.11322	-0.66251	0.28014	-0.66251	0.08065	-0.66355	-0.41294	-0.6729	-0.60764
	6.284	17.1898	5.56	-10.5477		6.768	7.6126	3.164	-1.59283	8.58	-0.43282	8.592	-6.86725	8.772	-10.2253		6.38431	2.55186	8.46667	2.08145	8.47843	0.79343	8.69804	-5.14625	8.48235	0.26646		-0.6812	0.11244	-0.66667	0.2808	-0.66667	0.07991	-0.66459	-0.41345	-0.67705	-0.60767
	6.336	17.3491	5.496	-10.5419		6.836	7.68153	3.212	-1.57454	8.652	-0.39518	8.656	-6.84353	8.844	-10.2241		6.44314	2.59246	8.53333	2.10672	8.55294	0.82241	8.76078	-5.14346	8.54902	0.26575		-0.6812	0.11167	-0.66874	0.28062	-0.66874	0.07984	-0.66874	-0.41374	-0.67705	-0.60758
	6.392	17.4952	5.436	-10.539		6.872	7.7446	3.26	-1.55466	8.724	-0.36033	8.712	-6.821	8.916	-10.2216		6.5098	2.63005	8.6	2.13479	8.61961	0.85501	8.81961	-5.14368	8.61569	0.26905		-0.6812	0.11123	-0.6729	0.27956	-0.67186	0.08028	-0.66874	-0.41428	-0.67705	-0.60753
	6.452	17.6479	5.372	-10.5445		6.944	7.81256	3.312	-1.53343	8.792	-0.32105	8.764	-6.79985	8.984	-10.2211		6.56863	2.67003	8.65882	2.16271	8.68235	0.87886	8.89412	-5.14634	8.68235	0.27319		-0.67913	0.11125	-0.6729	0.27821	-0.6729	0.07892	-0.66874	-0.41467	-0.68017	-0.60778
	6.508	17.806	5.312	-10.5512		6.984	7.88462	3.36	-1.51108	8.864	-0.28336	8.82	-6.78103	9.052	-10.2196		6.62745	2.70947	8.72157	2.19015	8.76078	0.90212	8.95294	-5.14829	8.74902	0.27442		-0.67705	0.11083	-0.6729	0.2776	-0.6729	0.07737	-0.66874	-0.41541	-0.6812	-0.60867
	6.568	17.9609	5.252	-10.5515		7.068	7.95624	3.404	-1.48787	8.928	-0.24323	8.88	-6.7578	9.132	-10.2171		6.68235	2.74592	8.78431	2.21997	8.81569	0.92509	9.01961	-5.14953	8.81569	0.278		-0.67705	0.1107	-0.67601	0.27677	-0.6729	0.0761	-0.66874	-0.41627	-0.6812	-0.6097
	6.624	18.1137	5.196	-10.5435		7.136	8.02355	3.448	-1.46719	8.996	-0.2018	8.94	-6.73986	9.184	-10.2107		6.7451	2.78221	8.85098	2.24924	8.87451	0.94808	9.07843	-5.15008	8.87451	0.27607		-0.67705	0.11086	-0.67705	0.27598	-0.6729	0.07503	-0.66874	-0.41695	-0.6812	-0.61055
	6.676	18.2678	5.144	-10.5328		7.196	8.08647	3.496	-1.44478	9.052	-0.15704	9.004	-6.71601	9.264	-10.2004		6.80392	2.81795	8.91765	2.27763	8.93725	0.97194	9.1451	-5.15259	8.93725	0.27763		-0.67705	0.111	-0.67705	0.27508	-0.6729	0.07339	-0.66874	-0.41841	-0.67809	-0.61105
	6.728	18.4242	5.092	-10.5194		7.26	8.15573	3.54	-1.42336	9.12	-0.11638	9.072	-6.68967	9.328	-10.1893		6.85882	2.85014	8.98039	2.30278	9.00392	0.99699	9.21176	-5.14869	9.00784	0.27628		-0.67497	0.10924	-0.67705	0.27422	-0.6729	0.07181	-0.66874	-0.41983	-0.67705	-0.61149
	6.78	18.5898	5.044	-10.5186		7.328	8.22882	3.58	-1.3994	9.188	-0.07643	9.14	-6.6611	9.396	-10.1808		6.91373	2.88158	9.03922	2.3287	9.06667	1.02032	9.28235	-5.14474	9.07059	0.27463		-0.67082	0.10814	-0.67394	0.27371	-0.6729	0.07025	-0.66874	-0.42139	-0.67705	-0.6125
	6.832	18.7581	4.984	-10.5273		7.384	8.30257	3.624	-1.3669	9.252	-0.03765	9.196	-6.62989	9.456	-10.1672		6.96863	2.9098	9.10196	2.3556	9.12941	1.04484	9.34902	-5.14075	9.13333	0.27265		-0.66874	0.10737	-0.6729	0.27338	-0.6729	0.06973	-0.66563	-0.42284	-0.67705	-0.61409
	6.884	18.9228	4.936	-10.5326		7.444	8.37316	3.68	-1.33377	9.316	-0.00294	9.248	-6.60328	9.52	-10.1625		7.02353	2.94134	9.16471	2.38576	9.19608	1.07026	9.41569	-5.13671	9.19216	0.26771		-0.66251	0.10702	-0.6729	0.27226	-0.66978	0.06864	-0.66459	-0.4241	-0.67497	-0.61537
	6.94	19.0884	4.892	-10.525		7.5	8.44052	3.728	-1.31041	9.384	0.03555	9.304	-6.56764	9.588	-10.1529		7.07451	2.97316	9.22745	2.4131	9.26667	1.09629	9.48627	-5.13263	9.24706	0.26294		-0.65524	0.10722	-0.6729	0.27133	-0.66874	0.06812	-0.66251	-0.42508	-0.6729	-0.61666
	7	19.2484	4.844	-10.5156		7.564	8.51159	3.78	-1.28244	9.452	0.07739	9.388	-6.53337	9.66	-10.1449		7.12941	3.00545	9.29412	2.44044	9.33333	1.12584	9.55294	-5.13113	9.30196	0.2583		-0.64174	0.10792	-0.6729	0.27044	-0.66874	0.0674	-0.66044	-0.42528	-0.66978	-0.61708
	7.056	19.4005	4.8	-10.4989		7.624	8.57932	3.832	-1.24949	9.52	0.12212	9.456	-6.49761	9.732	-10.1347		7.18431	3.03516	9.36471	2.46483	9.39608	1.15282	9.61176	-5.12641	9.36078	0.25375		-0.62513	0.10839	-0.67082	0.26907	-0.66563	0.06703	-0.65421	-0.42528	-0.66251	-0.61794
	7.108	19.5718	4.756	-10.4824		7.676	8.64751	3.884	-1.22199	9.58	0.16235	9.524	-6.46379	9.8	-10.1224		7.25882	3.0651	9.43922	2.49174	9.45882	1.17433	9.67843	-5.12487	9.41961	0.25507		-0.6054	0.10904	-0.66874	0.2672	-0.66251	0.0662	-0.64382	-0.42515	-0.65213	-0.61896
	7.164	19.737	4.688	-10.4736		7.732	8.71609	3.932	-1.18941	9.644	0.19832	9.588	-6.42842	9.864	-10.105		7.31765	3.09855	9.52157	2.52082	9.52157	1.19901	9.7451	-5.1207	9.48627	0.25643		-0.58255	0.10986	-0.66563	0.26561	-0.65732	0.0653	-0.63136	-0.42512	-0.63655	-0.62001
	7.22	19.91	4.636	-10.4671		7.796	8.78429	3.98	-1.1552	9.708	0.23795	9.652	-6.39499	9.924	-10.0935		7.38039	3.13251	9.58431	2.54915	9.58431	1.22078	9.80784	-5.11653	9.55294	0.25784		-0.55867	0.11124	-0.65836	0.26431	-0.64694	0.06529	-0.61267	-0.42536	-0.61682	-0.62076
	7.284	20.0894	4.584	-10.4704		7.856	8.85202	4.02	-1.12667	9.768	0.27453	9.72	-6.35999	9.976	-10.0811		7.44706	3.16657	9.65098	2.57174	9.64706	1.25202	9.87059	-5.11236	9.61961	0.25347		-0.53375	0.11294	-0.64798	0.26238	-0.63136	0.06507	-0.59398	-0.42588	-0.60021	-0.62176
	7.344	20.2739	4.532	-10.4781		7.92	8.91678	4.064	-1.094	9.828	0.31142	9.784	-6.32376	10.04	-10.0716		7.5098	3.20092	9.71373	2.59836	9.7098	1.28463	9.93333	-5.10819	9.68627	0.25229		-0.50675	0.11489	-0.62928	0.26123	-0.61163	0.06351	-0.57321	-0.4257	-0.57736	-0.62306
	7.4	20.4622	4.48	-10.4751		7.988	8.98231	4.108	-1.06837	9.888	0.34815	9.852	-6.29049	10.112	-10.0616		7.56863	3.23833	9.78039	2.62288	9.78039	1.30296	10	-5.10925	9.78039	0.25166		-0.47767	0.11644	-0.61267	0.26045	-0.58671	0.06261	-0.54829	-0.42594	-0.55556	-0.62354
	7.456	20.6416	4.432	-10.4667		8.056	9.04782	4.152	-1.03929	9.948	0.39581	9.92	-6.26126	10.18	-10.0465		7.62353	3.27524	9.85098	2.65072	9.8549	1.32031	10.0627	-5.10923	9.84314	0.25418		-0.44341	0.11909	-0.58982	0.25968	-0.56179	0.06202	-0.52544	-0.42661	-0.53167	-0.62366
	7.504	20.8259	4.384	-10.4715		8.136	9.10621	4.2	-1.01342	10.008	0.42985	9.992	-6.22562	10.248	-10.0331		7.67843	3.30921	9.92157	2.67953	9.92549	1.34265	10.1294	-5.10555	9.90196	0.25985		-0.41537	0.12235	-0.5649	0.2582	-0.53686	0.0624	-0.4974	-0.42738	-0.50363	-0.62405
	7.572	21.008	4.34	-10.4818		8.208	9.17068	4.248	-0.98279	10.076	0.46696	10.064	-6.19025	10.312	-10.0175		7.73333	3.34361	9.98431	2.70952	9.98824	1.36817	10.2039	-5.10141	9.96863	0.26344		-0.39148	0.12561	-0.53998	0.2568	-0.5109	0.06195	-0.46833	-0.42818	-0.47871	-0.62491
	7.624	21.1958	4.296	-10.4921		8.292	9.23026	4.312	-0.95023	10.14	0.50734	10.128	-6.15864	10.368	-9.99989		7.79608	3.37803	10.051	2.73718	10.051	1.39451	10.2706	-5.09684	10.0353	0.27339		-0.37383	0.12914	-0.51194	0.25553	-0.4839	0.06129	-0.43925	-0.42929	-0.44964	-0.62565
	7.676	21.3974	4.248	-10.5027		8.356	9.29637	4.36	-0.91923	10.204	0.54427	10.192	-6.13047	10.432	-9.98439		7.86275	3.41208	10.1216	2.7674	10.1059	1.42456	10.3412	-5.09505	10.1059	0.27551		-0.35722	0.13342	-0.48287	0.25455	-0.45483	0.06116	-0.40706	-0.43015	-0.4216	-0.62635
	7.732	21.5979	4.204	-10.5059		8.416	9.36265	4.408	-0.88946	10.272	0.58497	10.26	-6.10163	10.5	-9.96105		7.92549	3.44272	10.1843	2.79665	10.1647	1.4522	10.3922	-5.09346	10.1686	0.28194		-0.33437	0.13757	-0.45171	0.25292	-0.42887	0.06138	-0.37799	-0.43066	-0.39252	-0.62649
	7.788	21.8032	4.156	-10.5094		8.488	9.41883	4.456	-0.86134	10.336	0.62587	10.328	-6.06417	10.568	-9.94018		7.98431	3.47274	10.251	2.82778	10.2235	1.48295	10.451	-5.09211	10.2274	0.28951		-0.3001	0.14164	-0.42264	0.25187	-0.39979	0.06174	-0.34891	-0.4307	-0.36345	-0.62649
	7.848	22.0137	4.108	-10.5022		8.552	9.48333	4.504	-0.83214	10.404	0.66653	10.396	-6.0279	10.64	-9.91811		8.03137	3.50546	10.3098	2.86106	10.2902	1.51129	10.5176	-5.08787	10.2863	0.29503		-0.26272	0.14593	-0.39356	0.25185	-0.36864	0.0611	-0.3188	-0.43058	-0.33126	-0.62651
	7.912	22.2087	4.06	-10.4972		8.612	9.54587	4.552	-0.80164	10.476	0.70021	10.472	-5.99317	10.712	-9.90134		8.08627	3.53842	10.3726	2.89675	10.3529	1.54007	10.5843	-5.08336	10.3372	0.30108		-0.22222	0.15084	-0.36449	0.25167	-0.34268	0.06066	-0.2866	-0.43114	-0.29803	-0.62662
	7.968	22.4091	4.016	-10.4997		8.68	9.60881	4.604	-0.76955	10.544	0.74041	10.544	-5.96109	10.784	-9.88244		8.14118	3.57179	10.4353	2.92934	10.4235	1.56898	10.651	-5.07862	10.4	0.30447		-0.1703	0.15564	-0.33541	0.25198	-0.30322	0.06077	-0.25961	-0.4313	-0.2648	-0.6264
	8.028	22.6127	3.972	-10.5095		8.74	9.67519	4.652	-0.73246	10.628	0.77273	10.612	-5.92893	10.848	-9.86165		8.20392	3.60255	10.502	2.95595	10.4863	1.59771	10.7177	-5.0789	10.4667	0.30777		-0.1215	0.16063	-0.3136	0.25204	-0.27518	0.06085	-0.2378	-0.43103	-0.22845	-0.62582
	8.096	22.8251	3.924	-10.521		8.804	9.74493	4.708	-0.69009	10.688	0.80819	10.684	-5.89261	10.916	-9.83922		8.26667	3.63028	10.5765	2.98203	10.5569	1.62333	10.7882	-5.08052	10.5255	0.31094		-0.0675	0.1663	-0.29491	0.2527	-0.25234	0.0606	-0.21807	-0.43043	-0.1973	-0.62561
	8.164	23.0427	3.88	-10.5399		8.844	9.8116	4.76	-0.64981	10.756	0.84385	10.776	-5.85813	10.984	-9.8217		8.32549	3.66091	10.6431	3.01044	10.6196	1.65451	10.8549	-5.07514	10.5843	0.31392		-0.01454	0.17352	-0.27518	0.25296	-0.2378	0.06043	-0.19315	-0.43093	-0.17134	-0.62567
	8.228	23.2714	3.832	-10.5509		8.928	9.87969	4.812	-0.60888	10.832	0.87995	10.836	-5.82209	11.048	-9.80171		8.38431	3.69516	10.7137	3.04143	10.6902	1.68252	10.9255	-5.07442	10.6549	0.3225		0.03634	0.18084	-0.24922	0.25302	-0.21288	0.06032	-0.16407	-0.4315	-0.15161	-0.62508
	8.292	23.4826	3.788	-10.5541		8.984	9.94454	4.864	-0.57086	10.904	0.91989	10.896	-5.7881	11.132	-9.77952		8.44314	3.73057	10.7765	3.07211	10.7647	1.71079	11	-5.07845	10.7255	0.32824		0.08619	0.18734	-0.21288	0.25349	-0.17861	0.05971	-0.12253	-0.43093	-0.13188	-0.62468
	8.344	23.695	3.74	-10.5624		9.044	10.0054	4.928	-0.52848	10.976	0.96007	10.968	-5.75275	11.196	-9.75544		8.50196	3.76934	10.8392	3.10276	10.8392	1.73959	11.0627	-5.08212	10.8	0.33429		0.13603	0.19358	-0.17238	0.25416	-0.14226	0.05895	-0.07477	-0.43018	-0.10177	-0.6242
	8.404	23.9139	3.692	-10.5683		9.096	10.0697	4.98	-0.4853	11.048	1.00322	11.04	-5.7165	11.268	-9.72977		8.56863	3.80531	10.9059	3.13103	10.9059	1.76861	11.1255	-5.07338	10.8902	0.34065		0.1838	0.20064	-0.12461	0.25405	-0.09865	0.05854	-0.02596	-0.42907	-0.0675	-0.62362
	8.468	24.1337	3.632	-10.5717		9.152	10.1336	5.04	-0.44486	11.116	1.04265	11.108	-5.67596	11.34	-9.70279		8.63922	3.84126	10.9686	3.15978	10.9647	1.80599	11.1882	-5.06914	10.9686	0.34729		0.23157	0.2085	-0.07477	0.2533	-0.05296	0.05938	0.02388	-0.42861	-0.02077	-0.62255
	8.524	24.3488	3.584	-10.5727		9.208	10.1969	5.092	-0.40379	11.18	1.08243	11.172	-5.63472	11.412	-9.67795		8.73333	3.87417	11.0353	3.18552	11.0549	1.83722	11.2588	-5.06687	11.0392	0.34781		0.28141	0.2157	-0.02804	0.25348	-0.00727	0.06054	0.07165	-0.42722	0.02908	-0.62216
	8.58	24.5644	3.536	-10.5712		9.268	10.2672	5.148	-0.36566	11.248	1.11896	11.24	-5.59321	11.484	-9.65174		8.79216	3.90999	11.102	3.21054	11.1176	1.8626	11.3372	-5.06667	11.1137	0.3474		0.33126	0.22292	0.02077	0.25369	0.04154	0.06171	0.11942	-0.42645	0.07892	-0.62158
	8.648	24.7728	3.484	-10.5672		9.332	10.3342	5.2	-0.32709	11.328	1.16262	11.308	-5.5487	11.556	-9.62449		8.84706	3.95206	11.1647	3.2345	11.1922	1.89077	11.4118	-5.06548	11.1843	0.34597		0.38525	0.23052	0.0675	0.25568	0.09034	0.06198	0.16926	-0.42642	0.12876	-0.62085
	8.712	24.9757	3.436	-10.5608		9.396	10.405	5.252	-0.2847	11.412	1.20603	11.376	-5.50475	11.624	-9.59968		8.90196	3.9948	11.2274	3.26401	11.2706	1.92724	11.5098	-5.06346	11.2588	0.34983		0.4351	0.23864	0.1163	0.2578	0.1433	0.06253	0.21911	-0.42677	0.17861	-0.61929
	8.772	25.1726	3.392	-10.5519		9.468	10.4761	5.308	-0.24208	11.496	1.23862	11.44	-5.45726	11.688	-9.56997		8.95294	4.03523	11.298	3.2915	11.3529	1.96013	11.5843	-5.06016	11.3333	0.35052		0.4891	0.24666	0.16615	0.2593	0.19418	0.0627	0.2731	-0.42695	0.22845	-0.61816
	8.832	25.3707	3.352	-10.5406		9.54	10.5483	5.36	-0.20594	11.564	1.27775	11.512	-5.41673	11.76	-9.53883		9.00784	4.07356	11.3647	3.31984	11.4275	1.98453	11.6549	-5.04932	11.4078	0.35064		0.54309	0.25519	0.21911	0.26039	0.25026	0.06324	0.32918	-0.4272	0.28037	-0.6172
	8.896	25.5923	3.308	-10.5344		9.608	10.6216	5.412	-0.16527	11.628	1.31599	11.592	-5.3766	11.836	-9.50975		9.06275	4.11516	11.4314	3.34234	11.498	2.01228	11.7177	-5.03948	11.4745	0.35333		0.59605	0.26433	0.2731	0.26179	0.31049	0.06388	0.38733	-0.42762	0.33541	-0.61577
	8.976	25.803	3.264	-10.5281		9.68	10.695	5.464	-0.12752	11.692	1.34975	11.656	-5.34114	11.908	-9.47539		9.12549	4.15967	11.5059	3.36967	11.5725	2.03987	11.7843	-5.02757	11.5412	0.35333		0.65732	0.27244	0.33956	0.26295	0.37072	0.06411	0.44548	-0.42821	0.38941	-0.61388
	9.04	26.029	3.224	-10.5217		9.764	10.7655	5.516	-0.08616	11.748	1.38628	11.736	-5.29999	11.976	-9.43923		9.19216	4.1957	11.5765	3.39573	11.6392	2.067	11.8628	-5.01368	11.6274	0.34853		0.7134	0.27973	0.39979	0.2643	0.43094	0.06407	0.49948	-0.42834	0.44652	-0.61281
	9.108	26.251	3.18	-10.5042		9.84	10.8368	5.568	-0.04798	11.808	1.41883	11.816	-5.2623	12.044	-9.40158		9.26667	4.23181	11.6628	3.42659	11.7137	2.09972	11.9373	-5.00112	11.6941	0.35307		0.76947	0.28752	0.45794	0.26528	0.49013	0.06419	0.55971	-0.428	0.50363	-0.6125
	9.172	26.4745	3.14	-10.4909		9.908	10.9055	5.62	-0.00892	11.876	1.45146	11.892	-5.22014	12.116	-9.36663		9.33333	4.26814	11.7412	3.45675	11.7726	2.12671	12.0118	-4.98741	11.7608	0.35738		0.82762	0.2964	0.5161	0.26618	0.54517	0.06437	0.61994	-0.42682	0.55971	-0.61189
	9.244	26.6913	3.096	-10.4816		9.972	10.9755	5.68	0.03503	11.948	1.48756	11.96	-5.18093	12.192	-9.3347		9.39216	4.30483	11.8157	3.48332	11.8353	2.15347	12.0823	-4.9753	11.8314	0.3594		0.8837	0.30613	0.57113	0.26671	0.60332	0.06471	0.68017	-0.42494	0.61578	-0.6109
	9.32	26.9065	3.052	-10.4763		10.036	11.0459	5.736	0.08029	12.008	1.52286	12.024	-5.1451	12.256	-9.29849		9.45882	4.34148	11.8784	3.5092	11.9059	2.1797	12.1529	-4.96435	11.8941	0.357		0.94081	0.31708	0.63136	0.26675	0.65732	0.06481	0.73936	-0.42413	0.67394	-0.60998
	9.392	27.1329	3.008	-10.4935		10.092	11.1167	5.788	0.12955	12.068	1.55759	12.096	-5.1124	12.324	-9.26468		9.5451	4.37765	11.9412	3.53463	11.9765	2.20508	12.2196	-4.95478	11.9569	0.36173		1.00208	0.32804	0.68951	0.26715	0.72274	0.06451	0.79855	-0.42434	0.73209	-0.6087
	9.46	27.3459	2.96	-10.4973		10.16	11.1953	5.84	0.17855	12.132	1.59586	12.164	-5.07564	12.42	-9.22914		9.61176	4.41086	11.9922	3.55991	12.051	2.22931	12.2823	-4.94096	12.0274	0.36454		1.06646	0.3382	0.75078	0.2687	0.78297	0.06361	0.8567	-0.42498	0.79439	-0.60744
	9.512	27.5715	2.912	-10.5043		10.224	11.2747	5.892	0.22685	12.204	1.63412	12.228	-5.03843	12.492	-9.19153		9.68235	4.44388	12.0549	3.58476	12.1216	2.25207	12.349	-4.9225	12.098	0.36798		1.12565	0.34869	0.81308	0.27103	0.84424	0.06336	0.91693	-0.42586	0.85254	-0.6067
	9.568	27.7852	2.868	-10.5015		10.292	11.344	5.952	0.27086	12.284	1.67964	12.292	-4.99809	12.564	-9.15223		9.7451	4.48145	12.1294	3.60888	12.1961	2.271	12.451	-4.89957	12.1686	0.36356		1.19834	0.35937	0.87643	0.27321	0.90239	0.06328	0.97923	-0.42573	0.9107	-0.60582
	9.628	28.0019	2.828	-10.502		10.344	11.4132	6.008	0.31396	12.384	1.72893	12.356	-4.96202	12.632	-9.11162		9.81176	4.52058	12.2039	3.62675	12.2588	2.2869	12.5333	-4.88597	12.2353	0.36014		1.26687	0.37028	0.93562	0.27499	0.96158	0.06289	1.04465	-0.4261	0.96885	-0.60436
	9.692	28.2189	2.792	-10.4928		10.396	11.4853	6.064	0.35326	12.456	1.76452	12.42	-4.91918	12.7	-9.07388		9.88627	4.55568	12.2823	3.64702	12.3059	2.30843	12.5569	-4.86653	12.302	0.36397		1.3271	0.38182	0.99585	0.27666	1.02285	0.06256	1.11007	-0.42563	1.04154	-0.60291
	9.784	28.4357	2.752	-10.4891		10.46	11.5539	6.116	0.39662	12.536	1.79679	12.492	-4.87627	12.768	-9.0363		9.95294	4.58688	12.3882	3.66621	12.3804	2.32998	12.6863	-4.84148	12.3804	0.36652		1.39045	0.39393	1.05815	0.27837	1.081	0.06319	1.17653	-0.42527	1.10696	-0.60142
	9.852	28.6464	2.708	-10.4934		10.536	11.6227	6.176	0.44425	12.62	1.83231	12.568	-4.8337	12.836	-8.99926		10.0196	4.62015	12.4627	3.68776	12.451	2.35447	12.749	-4.82259	12.4588	0.36768		1.46106	0.40672	1.12046	0.27921	1.14538	0.06473	1.24091	-0.42505	1.17342	-0.59971
	9.916	28.8712	2.668	-10.5059		10.612	11.6947	6.236	0.48941	12.712	1.86748	12.64	-4.7982	12.912	-8.96249		10.0902	4.65246	12.5255	3.70988	12.5294	2.38424	12.8118	-4.80429	12.5333	0.37051		1.53479	0.42032	1.18692	0.28074	1.21288	0.0669	1.30737	-0.42353	1.22741	-0.59797
	9.98	29.0931	2.632	-10.5115		10.672	11.7596	6.296	0.52782	12.784	1.90187	12.72	-4.75235	12.984	-8.92571		10.1608	4.68978	12.5922	3.73287	12.6118	2.41058	12.8902	-4.78107	12.6196	0.37488		1.61267	0.4348	1.25234	0.28286	1.27934	0.06797	1.36864	-0.42109	1.29076	-0.59606
	10.044	29.3117	2.596	-10.5106		10.736	11.828	6.352	0.56529	12.828	1.94273	12.796	-4.70738	13.08	-8.88547		10.2314	4.72129	12.6706	3.75848	12.6863	2.43121	12.9647	-4.75895	12.6941	0.38384		1.68744	0.44996	1.31568	0.28535	1.34579	0.06999	1.43198	-0.41865	1.36033	-0.59531
	10.112	29.5318	2.556	-10.511		10.804	11.8967	6.412	0.60582	12.928	1.9802	12.876	-4.66683	13.148	-8.84848		10.3059	4.75295	12.7529	3.78323	12.7569	2.45216	13.0353	-4.73242	12.7569	0.39466		1.75909	0.46375	1.38733	0.28722	1.41537	0.0718	1.50052	-0.41667	1.4351	-0.59429
	10.176	29.755	2.512	-10.5052		10.872	11.9624	6.472	0.64646	13	2.0139	12.952	-4.63043	13.212	-8.80744		10.3765	4.78756	12.8196	3.80746	12.8314	2.47575	13.0941	-4.7017	12.8314	0.40722		1.83385	0.47783	1.46417	0.28873	1.4891	0.07438	1.56698	-0.41462	1.50571	-0.59336
	10.24	29.9786	2.472	-10.4987		10.968	12.0319	6.536	0.68671	13.072	2.04338	13.02	-4.5979	13.308	-8.76906		10.4471	4.82472	12.8824	3.83407	12.9059	2.49589	13.149	-4.67545	12.9059	0.4188		1.93562	0.49326	1.54621	0.29092	1.56386	0.07601	1.64174	-0.41214	1.58048	-0.59156
	10.304	30.213	2.432	-10.4991		11.032	12.0987	6.596	0.7268	13.144	2.07204	13.088	-4.55889	13.38	-8.72671		10.5059	4.86407	12.949	3.85702	12.9882	2.5192	13.2431	-4.64812	12.9804	0.42665		2.02285	0.50864	1.62928	0.29417	1.63863	0.07883	1.7134	-0.4114	1.65524	-0.59043
	10.372	30.4335	2.38	-10.4935		11.092	12.1665	6.66	0.7669	13.236	2.11029	13.156	-4.52079	13.452	-8.68848		10.5647	4.90268	13.0196	3.87865	13.0706	2.54016	13.2941	-4.62262	13.0588	0.4364		2.10073	0.52451	1.70924	0.29813	1.7134	0.08204	1.78401	-0.41094	1.74247	-0.58963
	10.464	30.6361	2.344	-10.4873		11.152	12.2344	6.728	0.80655	13.304	2.14758	13.228	-4.48644	13.524	-8.65092		10.6314	4.9376	13.0902	3.89871	13.1372	2.56949	13.3961	-4.59605	13.1372	0.44785		2.17549	0.54068	1.77985	0.30184	1.78816	0.0842	1.85462	-0.40906	1.81828	-0.58885
	10.528	30.8483	2.308	-10.4751		11.204	12.3023	6.792	0.84595	13.376	2.18105	13.3	-4.45178	13.6	-8.61689		10.7177	4.96902	13.1372	3.92647	13.2078	2.59795	13.4549	-4.57391	13.2157	0.46664		2.24714	0.55644	1.84528	0.30615	1.85981	0.08544	1.92523	-0.40755	1.89304	-0.58827
	10.592	31.0638	2.268	-10.4642		11.264	12.3744	6.852	0.87831	13.444	2.21482	13.372	-4.41722	13.672	-8.58932		10.7843	5.00295	13.2118	3.94866	13.2823	2.62532	13.5647	-4.54495	13.298	0.48683		2.32087	0.57247	1.90966	0.31093	1.93354	0.08784	1.99688	-0.40686	1.96469	-0.58689
	10.648	31.2872	2.232	-10.4547		11.328	12.4476	6.912	0.91392	13.516	2.24849	13.448	-4.3832	13.748	-8.55085		10.851	5.03322	13.2863	3.9714	13.3608	2.65453	13.6196	-4.50945	13.3686	0.50307		2.39875	0.58848	1.97612	0.31632	2.0135	0.08932	2.07165	-0.4061	2.03842	-0.5851
	10.708	31.51	2.196	-10.4519		11.412	12.521	6.972	0.94912	13.588	2.2785	13.516	-4.35331	13.824	-8.51904		10.9216	5.06207	13.3765	3.99706	13.4353	2.68013	13.7372	-4.4729	13.4353	0.51833		2.48287	0.60338	2.04154	0.32151	2.09346	0.09104	2.14226	-0.40457	2.11319	-0.58347
	10.772	31.7358	2.152	-10.4425		11.496	12.6014	7.048	0.98405	13.664	2.31212	13.584	-4.32415	13.896	-8.48281		10.9922	5.09289	13.4471	4.02279	13.5098	2.6998	13.8157	-4.44134	13.5294	0.53505		2.56594	0.62007	2.10488	0.32771	2.16926	0.09196	2.21599	-0.40357	2.19418	-0.58242
	10.828	31.9715	2.124	-10.4342		11.568	12.6677	7.1	1.02276	13.744	2.34578	13.648	-4.29934	13.96	-8.44574		11.0549	5.11804	13.5176	4.04895	13.5804	2.72284	13.8824	-4.40925	13.6039	0.55623		2.65005	0.63571	2.16615	0.33388	2.24714	0.094	2.29699	-0.40241	2.27934	-0.58114
	10.888	32.2165	2.092	-10.4268		11.648	12.7408	7.156	1.05845	13.816	2.37591	13.724	-4.26853	14.052	-8.40827		11.1255	5.14347	13.5961	4.07531	13.651	2.74897	13.9529	-4.37692	13.6823	0.57266		2.73936	0.65131	2.23572	0.33992	2.32606	0.09543	2.38318	-0.40021	2.36864	-0.57923
	10.964	32.457	2.06	-10.4146		11.716	12.8135	7.22	1.10145	13.904	2.40979	13.792	-4.23531	14.132	-8.37083		11.1961	5.17142	13.6745	4.09845	13.7216	2.77475	14.0274	-4.34725	13.7529	0.59895		2.82658	0.66718	2.31153	0.34597	2.41433	0.09792	2.47352	-0.39822	2.46106	-0.57768
	11.044	32.6979	2.028	-10.4049		11.792	12.8824	7.288	1.14497	13.972	2.44384	13.864	-4.19939	14.212	-8.33769		11.2588	5.2015	13.7372	4.12076	13.8	2.79732	14.098	-4.31738	13.8235	0.62389		2.91381	0.68429	2.39564	0.35357	2.5026	0.10031	2.56075	-0.39612	2.54933	-0.57665
	11.116	32.9276	1.992	-10.3976		11.868	12.959	7.344	1.18926	14.044	2.47767	13.944	-4.1643	14.288	-8.30544		11.3216	5.23074	13.8118	4.14198	13.8902	2.8196	14.1765	-4.28762	13.8941	0.64993		2.99585	0.70127	2.49533	0.36371	2.58359	0.10157	2.64798	-0.3938	2.63655	-0.57502
	11.188	33.1717	1.96	-10.4133		11.94	13.0399	7.408	1.23071	14.116	2.51087	14.032	-4.12657	14.36	-8.27388		11.3843	5.26194	13.8784	4.15926	13.9882	2.84713	14.2549	-4.25829	13.9765	0.67165		3.07684	0.71863	2.58152	0.37319	2.66563	0.10316	2.73209	-0.3928	2.72378	-0.57241
	11.26	33.4029	1.924	-10.4333		12.016	13.1149	7.48	1.27652	14.192	2.54757	14.112	-4.08971	14.436	-8.23579		11.451	5.29218	13.9451	4.1755	14.0706	2.87387	14.3333	-4.22969	14.051	0.69519		3.16096	0.73722	2.67601	0.38305	2.75182	0.10489	2.80893	-0.39186	2.81308	-0.56955
	11.332	33.6358	1.888	-10.4634		12.08	13.1908	7.552	1.3262	14.268	2.57725	14.184	-4.06037	14.508	-8.19787		11.5137	5.31905	14.0235	4.18842	14.1451	2.89698	14.4	-4.20476	14.1372	0.72034		3.25026	0.75829	2.76843	0.39313	2.84216	0.10498	2.89823	-0.39033	2.89927	-0.56698
	11.4	33.864	1.852	-10.496		12.152	13.2669	7.62	1.37238	14.34	2.61344	14.256	-4.03129	14.584	-8.16371		11.5843	5.34336	14.1059	4.20989	14.2	2.92204	14.4706	-4.1769	14.2235	0.74947		3.34164	0.77944	2.86501	0.40148	2.92835	0.10617	2.98131	-0.38973	2.98546	-0.56532
	11.472	34.092	1.816	-10.5161		12.22	13.3423	7.68	1.4184	14.408	2.64947	14.336	-3.99902	14.66	-8.12986		11.6549	5.37371	14.1765	4.23069	14.2549	2.9462	14.5412	-4.14265	14.298	0.77399		3.43198	0.80195	2.96262	0.41208	3.01038	0.1064	3.06127	-0.38995	3.06854	-0.56397
	11.548	34.3265	1.784	-10.5349		12.284	13.4143	7.74	1.46381	14.476	2.68565	14.4	-3.96327	14.744	-8.09224		11.7216	5.40135	14.2588	4.248	14.3177	2.96661	14.6196	-4.11446	14.3726	0.80001		3.52752	0.82147	3.05088	0.42251	3.09346	0.10714	3.14746	-0.38918	3.15576	-0.5621
	11.62	34.5422	1.748	-10.5446		12.352	13.4912	7.796	1.50184	14.544	2.72229	14.468	-3.92754	14.82	-8.05371		11.7922	5.43488	14.3451	4.26473	14.3804	2.98623	14.6823	-4.08366	14.4471	0.82147		3.62305	0.83903	3.14434	0.43373	3.18069	0.1094	3.25026	-0.38851	3.24507	-0.55983
	11.716	34.7852	1.712	-10.5584		12.42	13.5651	7.856	1.54352	14.62	2.75901	14.548	-3.88832	14.892	-8.01468		11.8588	5.4656	14.4392	4.27803	14.451	3.00594	14.749	-4.05257	14.5137	0.85235		3.7217	0.85782	3.26168	0.44557	3.26687	0.11253	3.35514	-0.38709	3.33126	-0.55785
	11.784	35.0282	1.68	-10.5574		12.48	13.6429	7.92	1.5852	14.692	2.79543	14.628	-3.85227	14.968	-7.97239		11.9255	5.49319	14.5294	4.29662	14.5255	3.02607	14.8235	-4.02149	14.5765	0.88077		3.81828	0.87726	3.36033	0.4562	3.35826	0.11641	3.45587	-0.38501	3.42056	-0.55624
	11.856	35.2629	1.648	-10.5623		12.548	13.7212	7.984	1.62956	14.764	2.82734	14.708	-3.81902	15.048	-7.93424		11.9804	5.52305	14.6039	4.31503	14.6	3.04636	14.902	-3.9939	14.6392	0.90447		3.91693	0.89669	3.45275	0.46777	3.44964	0.121	3.55244	-0.38435	3.50883	-0.5546
	11.92	35.4905	1.616	-10.5674		12.644	13.7993	8.044	1.67612	14.836	2.86516	14.776	-3.78513	15.124	-7.89676		12.0392	5.55226	14.6745	4.33362	14.6706	3.06019	14.9765	-3.9643	14.7177	0.92952		4.01246	0.91506	3.54206	0.48258	3.53375	0.12486	3.65109	-0.38372	3.60852	-0.5532
	11.984	35.7141	1.584	-10.5782		12.712	13.8769	8.112	1.71815	14.908	2.89594	14.848	-3.75097	15.2	-7.85655		12.1098	5.58104	14.7412	4.34954	14.7451	3.07627	15.0549	-3.94082	14.8	0.95562		4.11111	0.93234	3.62928	0.49564	3.62409	0.12806	3.74351	-0.38274	3.69886	-0.5526
	12.052	35.9403	1.548	-10.5792		12.78	13.9477	8.176	1.75975	14.988	2.92763	14.928	-3.72009	15.276	-7.82025		12.1882	5.61225	14.8196	4.36314	14.8235	3.09546	15.1294	-3.91165	14.8745	0.98249		4.20768	0.95014	3.71755	0.50977	3.71755	0.13388	3.83178	-0.3816	3.77466	-0.55233
	12.116	36.1813	1.512	-10.5703		12.852	14.0159	8.236	1.79795	15.068	2.95667	15.008	-3.69288	15.352	-7.78446		12.2667	5.63977	14.8941	4.37731	14.8941	3.11491	15.2078	-3.8855	14.9451	1.00984		4.30633	0.96916	3.80374	0.52415	3.81308	0.14128	3.919	-0.37989	3.85151	-0.55211
	12.188	36.4172	1.48	-10.5667		12.928	14.0851	8.292	1.83613	15.144	2.98895	15.084	-3.66593	15.428	-7.74572		12.3451	5.66383	14.9686	4.39498	14.9765	3.13062	15.2823	-3.86211	15.0157	1.03738		4.41225	0.9883	3.89927	0.53798	3.91173	0.14705	4.01246	-0.37538	3.93666	-0.55163
	12.248	36.6492	1.448	-10.5626		12.996	14.1646	8.348	1.87696	15.22	3.02475	15.164	-3.63898	15.5	-7.71074		12.4431	5.69047	15.0392	4.42169	15.0863	3.14757	15.3451	-3.83543	15.1137	1.06482		4.52025	1.00718	4.00519	0.55246	4.01142	0.15305	4.108	-0.37373	4.02388	-0.55255
	12.312	36.8915	1.408	-10.5578		13.072	14.2465	8.408	1.92381	15.288	3.05422	15.244	-3.6086	15.568	-7.67607		12.5176	5.71988	15.102	4.44566	15.1608	3.16982	15.4235	-3.81158	15.1843	1.08925		4.6459	1.02413	4.10903	0.56674	4.11111	0.15948	4.20457	-0.3717	4.12046	-0.5534
	12.376	37.1277	1.384	-10.5524		13.148	14.3144	8.464	1.96365	15.356	3.08078	15.32	-3.58151	15.632	-7.63826		12.5765	5.74862	15.1608	4.46989	15.2392	3.18931	15.502	-3.78508	15.2628	1.11354		4.75182	1.04271	4.20976	0.58108	4.21495	0.16442	4.30322	-0.36841	4.20872	-0.55318
	12.44	37.36	1.36	-10.546		13.224	14.3826	8.524	2.00371	15.428	3.11167	15.392	-3.55748	15.7	-7.60085		12.651	5.77315	15.2118	4.491	15.3137	3.20844	15.5804	-3.75888	15.349	1.13793		4.86293	1.06331	4.31256	0.59591	4.3188	0.17083	4.40602	-0.36448	4.30841	-0.55203
	12.5	37.5894	1.336	-10.5441		13.3	14.4578	8.588	2.04355	15.488	3.14328	15.468	-3.53311	15.768	-7.56422		12.7137	5.80271	15.2863	4.51137	15.3922	3.227	15.6549	-3.73327	15.4275	1.16649		4.98027	1.08543	4.41641	0.61105	4.42471	0.179	4.50987	-0.36035	4.42679	-0.5507
	12.568	37.8289	1.308	-10.5447		13.38	14.5267	8.656	2.08655	15.572	3.17901	15.544	-3.50119	15.84	-7.5319		12.7804	5.82653	15.3726	4.53079	15.4667	3.24737	15.7529	-3.71119	15.5059	1.18728		5.08515	1.10685	4.52129	0.62721	4.53271	0.18756	4.60955	-0.35788	4.53998	-0.55029
	12.632	38.0739	1.284	-10.5478		13.448	14.6036	8.716	2.12983	15.644	3.216	15.62	-3.46842	15.92	-7.50676		12.8549	5.85385	15.4549	4.54643	15.5412	3.26675	15.8	-3.68978	15.5765	1.20781		5.19626	1.12818	4.62721	0.64419	4.6324	0.19584	4.71547	-0.35437	4.65524	-0.54973
	12.704	38.3291	1.256	-10.537		13.516	14.6782	8.78	2.17045	15.72	3.25069	15.696	-3.43521	15.996	-7.47776		12.9294	5.88173	15.5373	4.56175	15.6078	3.28026	15.8667	-3.6662	15.6471	1.23668		5.31776	1.14866	4.72897	0.66202	4.73105	0.20429	4.82347	-0.35123	4.76843	-0.54736
	12.78	38.5781	1.228	-10.5278		13.584	14.7472	8.852	2.21498	15.8	3.2858	15.764	-3.40127	16.076	-7.44846		13	5.91247	15.6118	4.5771	15.6667	3.29403	15.9373	-3.64283	15.7098	1.2658		5.43614	1.16897	4.83178	0.67961	4.83593	0.21436	4.9325	-0.35023	4.88474	-0.54407
	12.852	38.8254	1.204	-10.5179		13.656	14.8244	8.924	2.25212	15.88	3.3216	15.832	-3.35934	16.184	-7.41546		13.0627	5.94522	15.6902	4.59544	15.7372	3.30781	16.0314	-3.6194	15.7843	1.2896		5.55556	1.18821	4.93873	0.69631	4.95846	0.22527	5.04361	-0.34835	4.99377	-0.54352
	12.928	39.0799	1.176	-10.5129		13.732	14.8986	8.992	2.2884	15.956	3.35834	15.912	-3.31991	16.264	-7.37845		13.1294	5.98027	15.7569	4.6139	15.8392	3.31873	16.1098	-3.59621	15.8628	1.31357		5.66978	1.20779	5.03842	0.7133	5.0675	0.23603	5.15161	-0.34468	5.10177	-0.54145
	13.008	39.3218	1.152	-10.5075		13.804	14.9696	9.056	2.32018	16.04	3.39245	15.984	-3.27952	16.34	-7.34098		13.2039	6.00689	15.8275	4.63227	15.902	3.32712	16.1882	-3.57359	15.9373	1.33737		5.78193	1.22835	5.13915	0.72925	5.17238	0.24695	5.26687	-0.33969	5.21288	-0.53918
	13.088	39.5632	1.124	-10.5017		13.872	15.045	9.112	2.35463	16.124	3.4273	16.056	-3.24236	16.408	-7.3066		13.2745	6.03061	15.902	4.64771	15.9686	3.34482	16.2628	-3.555	16.0118	1.36704		5.88474	1.24947	5.24299	0.74682	5.28453	0.25892	5.40498	-0.33611	5.32191	-0.5375
	13.16	39.8029	1.1	-10.5034		13.936	15.1212	9.172	2.38813	16.2	3.45858	16.128	-3.20502	16.484	-7.27186		13.349	6.0537	15.9765	4.66954	16.0431	3.3664	16.3373	-3.52543	16.0902	1.39968		6.00519	1.26914	5.35306	0.7646	5.39564	0.27204	5.52544	-0.33297	5.43094	-0.53768
	13.228	40.0399	1.072	-10.5018		14	15.1974	9.236	2.42471	16.272	3.50049	16.196	-3.16407	16.564	-7.23715		13.4235	6.07899	16.051	4.68652	16.1177	3.38586	16.4078	-3.4988	16.1608	1.43182		6.12565	1.28831	5.46833	0.78237	5.50156	0.28605	5.63551	-0.32988	5.53894	-0.53815
	13.296	40.2826	1.04	-10.5102		14.076	15.2771	9.304	2.46144	16.344	3.54317	16.276	-3.1237	16.644	-7.20288		13.4941	6.10677	16.1255	4.70421	16.1882	3.40877	16.4824	-3.47275	16.2471	1.46058		6.23884	1.30771	5.59086	0.79963	5.60436	0.29939	5.74351	-0.3252	5.65005	-0.53795
	13.368	40.5114	1.012	-10.5135		14.156	15.354	9.372	2.49785	16.412	3.58621	16.352	-3.08745	16.716	-7.16945		13.5725	6.13411	16.1961	4.72554	16.251	3.42912	16.549	-3.44436	16.298	1.48943		6.35514	1.32803	5.73001	0.81804	5.71651	0.31191	5.85877	-0.32059	5.75909	-0.53756
	13.44	40.7346	0.984	-10.5174		14.232	15.4308	9.44	2.53735	16.488	3.6292	16.424	-3.04735	16.792	-7.13659		13.6431	6.16072	16.2667	4.75345	16.3255	3.44613	16.6235	-3.42116	16.3686	1.51865		6.47352	1.34719	5.85151	0.83591	5.83904	0.32376	5.97508	-0.31654	5.8702	-0.53599
	13.512	40.974	0.952	-10.5144		14.308	15.5113	9.504	2.56687	16.568	3.66858	16.5	-3.01079	16.872	-7.10402		13.7059	6.18633	16.3412	4.77675	16.4	3.46275	16.6902	-3.39969	16.4392	1.54795		6.59709	1.36641	5.96781	0.85357	5.95742	0.33651	6.09034	-0.3129	5.98754	-0.53369
	13.584	41.2152	0.92	-10.51		14.376	15.592	9.568	2.60057	16.64	3.70778	16.58	-2.98203	16.952	-7.07529		13.7686	6.2144	16.4275	4.79522	16.4745	3.48566	16.7647	-3.37446	16.5137	1.57444		6.7217	1.38552	6.07061	0.87182	6.07684	0.35114	6.20976	-0.30847	6.108	-0.5316
	13.656	41.4513	0.896	-10.5043		14.448	15.6727	9.636	2.63795	16.708	3.74704	16.684	-2.94996	17.028	-7.04315		13.8275	6.24259	16.502	4.81701	16.5451	3.50942	16.8392	-3.35155	16.5843	1.60097		6.84631	1.40598	6.16719	0.89116	6.20042	0.36679	6.30114	-0.30344	6.23157	-0.52947
	13.728	41.6944	0.868	-10.4972		14.524	15.754	9.708	2.67543	16.784	3.78032	16.756	-2.91749	17.104	-7.01432		13.898	6.26803	16.5686	4.83927	16.6274	3.53066	16.9137	-3.32603	16.651	1.62983		7.00831	1.42534	6.28037	0.91184	6.31568	0.37974	6.40706	-0.29779	6.35306	-0.52732
	13.82	41.9397	0.84	-10.4887		14.596	15.8325	9.776	2.71255	16.868	3.81866	16.832	-2.8774	17.176	-6.98153		13.9843	6.29566	16.6431	4.86174	16.7098	3.55755	16.9882	-3.29822	16.7216	1.66077		7.14434	1.44519	6.38941	0.932	6.43718	0.39298	6.54621	-0.292	6.4704	-0.52518
	13.884	42.1696	0.824	-10.4789		14.664	15.9156	9.848	2.74956	16.952	3.85844	16.908	-2.84087	17.272	-6.9522		14.0745	6.31887	16.7176	4.8868	16.7882	3.58471	17.0588	-3.27362	16.7961	1.68883		7.26791	1.46571	6.51402	0.95139	6.55556	0.40658	6.66667	-0.28378	6.58671	-0.52261
	13.944	42.3956	0.792	-10.4698		14.76	16	9.912	2.78349	17.028	3.89535	17.012	-2.80516	17.344	-6.9236		14.1569	6.34053	16.7922	4.91103	16.8784	3.61252	17.1333	-3.24612	16.8706	1.71485		7.38629	1.48598	6.63344	0.9703	6.67497	0.42107	6.78505	-0.27508	6.70924	-0.51926
	14.012	42.6348	0.776	-10.458		14.832	16.0848	9.972	2.81773	17.096	3.93208	17.088	-2.76299	17.416	-6.8923		14.2196	6.36352	16.8588	4.92897	16.949	3.63442	17.2039	-3.22126	16.949	1.74172		7.49948	1.50511	6.75286	0.98996	6.7892	0.43646	6.90862	-0.2681	6.83697	-0.51561
	14.084	42.8915	0.748	-10.4622		14.908	16.1666	10.036	2.85562	17.176	3.97264	17.156	-2.72733	17.508	-6.86118		14.2902	6.38555	16.9255	4.94674	17.0196	3.65018	17.2745	-3.19235	17.0353	1.76595		7.61163	1.52458	6.87227	1.0103	6.90654	0.45063	7.03427	-0.26122	6.95639	-0.51174
	14.16	43.1478	0.724	-10.4484		14.988	16.2497	10.096	2.89738	17.244	4.01413	17.224	-2.69091	17.572	-6.82228		14.3726	6.4069	17.0039	4.97042	17.0667	3.66593	17.3529	-3.1681	17.1177	1.78982		7.73001	1.54342	6.98962	1.0299	7.03323	0.46468	7.1568	-0.25347	7.07373	-0.50736
	14.228	43.4104	0.7	-10.4428		15.068	16.3308	10.156	2.93943	17.316	4.05925	17.3	-2.65729	17.644	-6.78996		14.4471	6.4247	17.0784	4.99458	17.1451	3.68138	17.451	-3.14358	17.2078	1.81935		7.8567	1.56238	7.10903	1.0486	7.16511	0.47998	7.28245	-0.24517	7.19315	-0.50365
	14.296	43.6519	0.68	-10.4451		15.136	16.4095	10.236	2.97818	17.4	4.10441	17.38	-2.61919	17.728	-6.7506		14.5216	6.43923	17.1451	5.01579	17.2196	3.70208	17.5216	-3.1191	17.2863	1.84904		7.98442	1.5812	7.22949	1.06786	7.2918	0.49624	7.41433	-0.237	7.31256	-0.50103
	14.364	43.8996	0.656	-10.4555		15.208	16.4857	10.304	3.02088	17.52	4.14671	17.46	-2.5802	17.812	-6.71405		14.6	6.45656	17.2392	5.03962	17.3177	3.72838	17.6	-3.09179	17.3647	1.87857		8.11942	1.5986	7.36345	1.0866	7.42264	0.51325	7.54102	-0.22957	7.44029	-0.49859
	14.432	44.1546	0.632	-10.4663		15.288	16.5666	10.372	3.06392	17.576	4.18639	17.54	-2.53689	17.888	-6.67999		14.6745	6.48013	17.3137	5.06063	17.4	3.75224	17.6823	-3.06456	17.4627	1.90768		8.25545	1.61741	7.49013	1.10521	7.53375	0.53113	7.66355	-0.22209	7.56906	-0.49573
	14.508	44.399	0.612	-10.4778		15.372	16.6521	10.436	3.10444	17.656	4.23065	17.616	-2.49659	17.964	-6.64497		14.7529	6.50446	17.3608	5.08173	17.4745	3.77345	17.749	-3.0377	17.5373	1.93606		8.39045	1.63549	7.61786	1.12607	7.65421	0.54864	7.78712	-0.21421	7.70613	-0.49287
	14.588	44.6393	0.588	-10.49		15.452	16.734	10.5	3.14578	17.764	4.27586	17.692	-2.45658	18.04	-6.6094		14.8275	6.5235	17.4549	5.10269	17.549	3.79179	17.8118	-3.00832	17.6078	1.96343		8.52025	1.6538	7.75286	1.14775	7.78089	0.5649	7.90862	-0.20615	7.84424	-0.48893
	14.664	44.8852	0.564	-10.5086		15.528	16.8232	10.56	3.1875	17.844	4.32158	17.764	-2.41725	18.12	-6.57368		14.9098	6.54277	17.5333	5.11801	17.6274	3.8134	17.8784	-2.9793	17.6667	1.9895		8.65005	1.67336	7.87747	1.16777	7.90966	0.58127	8.03219	-0.1975	7.97508	-0.48429
	14.744	45.1354	0.54	-10.5187		15.6	16.9027	10.628	3.22982	17.916	4.36416	17.832	-2.38214	18.196	-6.53439		14.9804	6.56199	17.5961	5.13378	17.698	3.83544	17.9529	-2.9509	17.7372	2.01138		8.76843	1.69485	7.99585	1.18535	8.03842	0.59675	8.15888	-0.18866	8.10696	-0.47934
	14.82	45.3929	0.516	-10.5069		15.648	16.9832	10.7	3.27295	17.96	4.40383	17.908	-2.35419	18.28	-6.49505		15.051	6.57823	17.6667	5.15292	17.7725	3.85449	18.0235	-2.92865	17.8078	2.03303		8.88577	1.71607	8.11215	1.20111	8.16719	0.61258	8.29076	-0.17803	8.24299	-0.47465
	14.904	45.6511	0.496	-10.4941		15.748	17.0713	10.768	3.31715	18.028	4.44461	17.988	-2.32619	18.36	-6.45603		15.1294	6.59438	17.749	5.16992	17.851	3.87032	18.0941	-2.90647	17.8784	2.0553		9.01661	1.73539	8.24403	1.21662	8.29283	0.62892	8.42056	-0.16779	8.36656	-0.46998
	14.988	45.8959	0.476	-10.5008		15.824	17.1536	10.832	3.35812	18.1	4.48665	18.064	-2.29095	18.44	-6.4177		15.2078	6.61915	17.8274	5.19663	17.9333	3.88904	18.1686	-2.88408	17.949	2.08051		9.17134	1.75355	8.37799	1.23377	8.42679	0.64742	8.55244	-0.15788	8.49117	-0.46525
	15.068	46.139	0.452	-10.5084		15.896	17.2334	10.896	3.39921	18.172	4.5263	18.144	-2.25519	18.548	-6.38922		15.2863	6.64701	17.898	5.21808	18.0157	3.90457	18.251	-2.85544	18.0157	2.10201		9.31983	1.77178	8.5109	1.25464	8.56282	0.66693	8.68224	-0.14696	8.60852	-0.46084
	15.144	46.3737	0.432	-10.5093		15.96	17.3136	10.968	3.44062	18.248	4.56686	18.224	-2.21935	18.632	-6.35253		15.349	6.66674	17.9686	5.23661	18.102	3.92247	18.3255	-2.82981	18.0902	2.12844		9.46314	1.78688	8.63967	1.27357	8.6999	0.68836	8.80789	-0.1346	8.73624	-0.45548
	15.216	46.6195	0.412	-10.5091		16.02	17.4048	11.036	3.47871	18.348	4.61164	18.3	-2.1807	18.736	-6.31188		15.4157	6.69018	18.0353	5.25565	18.1804	3.93725	18.4039	-2.80487	18.1647	2.15432		9.59813	1.80279	8.76843	1.29091	8.84216	0.70746	8.93769	-0.12135	8.86501	-0.45051
	15.288	46.8564	0.396	-10.5079		16.092	17.4965	11.1	3.5245	18.408	4.65381	18.372	-2.14348	18.812	-6.2708		15.4863	6.7139	18.1059	5.2755	18.251	3.95499	18.4863	-2.77769	18.2392	2.17994		9.72482	1.82063	8.90031	1.3076	8.98442	0.7264	9.07373	-0.10665	8.99585	-0.44509
	15.36	47.0872	0.376	-10.5		16.156	17.5847	11.172	3.57439	18.48	4.69985	18.448	-2.11127	18.88	-6.23283		15.5569	6.74023	18.1765	5.29907	18.3177	3.97868	18.5882	-2.75379	18.3255	2.19922		9.85566	1.83872	9.0405	1.32304	9.12357	0.74564	9.25026	-0.09429	9.13188	-0.43775
	15.432	47.3184	0.36	-10.4986		16.224	17.6696	11.248	3.62092	18.556	4.74539	18.524	-2.07679	18.956	-6.19837		15.6353	6.7611	18.2588	5.32027	18.3882	4.00229	18.6667	-2.73028	18.4039	2.21769		9.99792	1.8542	9.17549	1.33958	9.25234	0.7656	9.38941	-0.08178	9.26272	-0.42994
	15.504	47.5483	0.344	-10.5036		16.296	17.7518	11.324	3.66365	18.632	4.78676	18.596	-2.04293	19.028	-6.16397		15.7059	6.77996	18.3373	5.34463	18.4863	4.02562	18.7255	-2.71007	18.4706	2.24194		10.1495	1.86823	9.30841	1.35574	9.38214	0.78675	9.53271	-0.06726	9.3946	-0.42271
	15.576	47.7834	0.328	-10.4963		16.372	17.8309	11.392	3.70525	18.708	4.82728	18.676	-2.00941	19.092	-6.12628		15.7804	6.80231	18.4196	5.36925	18.5608	4.04584	18.8039	-2.69028	18.5412	2.26648		10.3032	1.8823	9.47248	1.36889	9.51194	0.80714	9.67186	-0.05104	9.52856	-0.41629
	15.644	48.0166	0.308	-10.49		16.444	17.9134	11.464	3.74278	18.78	4.86777	18.76	-1.97663	19.168	-6.08951		15.8784	6.82786	18.4902	5.39707	18.6314	4.0665	18.9059	-2.66486	18.6157	2.29103		10.4517	1.89873	9.58255	1.38684	9.64071	0.82839	9.78297	-0.03434	9.66355	-0.40929
	15.716	48.2532	0.292	-10.4845		16.516	18.003	11.532	3.78406	18.856	4.91608	18.832	-1.94431	19.244	-6.05024		15.9216	6.85053	18.5686	5.42315	18.702	4.09057	18.9843	-2.64773	18.7216	2.31534		10.5877	1.91579	9.71132	1.40498	9.76947	0.84536	9.91381	-0.01767	9.79855	-0.40196
	15.784	48.4883	0.276	-10.4851		16.592	18.0905	11.608	3.82617	18.94	4.95838	18.904	-1.91217	19.328	-6.0183		15.9843	6.87585	18.6353	5.45099	18.7882	4.11464	19.0549	-2.62704	18.8039	2.33651		10.7362	1.93294	9.84735	1.42228	9.90758	0.86203	10.0436	-0.000784687	9.93977	-0.39378
	15.848	48.7317	0.256	-10.4842		16.668	18.1801	11.676	3.86929	19.024	4.99799	18.98	-1.88306	19.408	-5.98645		16.0745	6.90149	18.7059	5.48032	18.8706	4.13534	19.1294	-2.59993	18.8784	2.35744		10.8712	1.94901	9.98754	1.43946	10.0457	0.88088	10.2056	0.01352	10.081	-0.38401
	15.908	48.9875	0.244	-10.4762		16.736	18.2633	11.748	3.91227	19.1	5.04136	19.056	-1.8466	19.488	-5.95125		16.1529	6.92776	18.7882	5.5045	18.9372	4.15243	19.2039	-2.57246	18.9529	2.38048		11.0218	1.96553	10.1599	1.45345	10.1838	0.89903	10.3468	0.03107	10.2202	-0.37393
	15.972	49.2339	0.224	-10.4688		16.804	18.3452	11.82	3.95076	19.176	5.08863	19.14	-1.81714	19.564	-5.91629		16.2314	6.95178	18.8823	5.53165	19	4.17206	19.2824	-2.54227	19.0235	2.40534		11.1745	1.98502	10.2762	1.46763	10.3198	0.91576	10.486	0.04937	10.3676	-0.36465
	16.048	49.4851	0.208	-10.4672		16.872	18.4402	11.888	3.99581	19.256	5.13995	19.216	-1.78362	19.652	-5.88512		16.3098	6.97585	18.9569	5.55886	19.0824	4.18878	19.3569	-2.51804	19.0941	2.42917		11.3396	2.00197	10.4081	1.48177	10.4496	0.93511	10.5981	0.06677	10.5026	-0.35581
	16.124	49.7498	0.188	-10.4638		16.952	18.5283	11.956	4.03747	19.324	5.19171	19.3	-1.74573	19.72	-5.85433		16.3804	6.99709	19.0314	5.58321	19.1647	4.20288	19.4235	-2.49368	19.1804	2.44966		11.486	2.01719	10.541	1.49694	10.5888	0.95455	10.7383	0.0847	10.6428	-0.34651
	16.232	50.0106	0.172	-10.4663		17.036	18.6164	12.024	4.0791	19.4	5.24341	19.38	-1.70701	19.804	-5.82434		16.451	7.02155	19.102	5.60759	19.2431	4.2173	19.4863	-2.46949	19.2628	2.47348		11.6241	2.03286	10.7124	1.51214	10.7404	0.97377	10.8889	0.1017	10.7944	-0.337
	16.312	50.2554	0.156	-10.477		17.12	18.7079	12.088	4.12023	19.48	5.28827	19.448	-1.671	19.864	-5.79173		16.5137	7.0495	19.1686	5.62905	19.302	4.22856	19.5608	-2.44258	19.3373	2.49778		11.7612	2.04787	10.8359	1.52733	10.8962	0.99269	11.0457	0.11917	10.9761	-0.32846
	16.392	50.494	0.14	-10.4753		17.2	18.7993	12.152	4.16103	19.56	5.33411	19.524	-1.63425	19.944	-5.75557		16.5882	7.07863	19.2392	5.65363	19.3608	4.24221	19.6431	-2.41846	19.4118	2.52231		11.9045	2.0624	10.9792	1.54192	11.0478	1.01077	11.1942	0.13454	11.1267	-0.31909
	16.476	50.744	0.124	-10.4875		17.284	18.8904	12.224	4.20557	19.636	5.38108	19.6	-1.60034	20.052	-5.71868		16.6549	7.10868	19.3137	5.68422	19.4235	4.25909	19.7255	-2.39421	19.4941	2.54366		12.053	2.07765	11.1111	1.55404	11.1942	1.02868	11.3302	0.14876	11.2617	-0.30888
	16.556	50.9776	0.108	-10.4952		17.368	18.9823	12.288	4.24638	19.712	5.4318	19.688	-1.56198	20.144	-5.68458		16.7176	7.13094	19.4	5.71476	19.502	4.27691	19.7882	-2.36694	19.5725	2.56473		12.2243	2.0932	11.2492	1.56673	11.3323	1.04509	11.4631	0.16562	11.3956	-0.29791
	16.624	51.2219	0.092	-10.4985		17.444	19.0715	12.356	4.29	19.796	5.47946	19.78	-1.52659	20.224	-5.64671		16.7922	7.15091	19.4824	5.74233	19.5922	4.29806	19.8588	-2.34216	19.6588	2.58901		12.3842	2.10945	11.3904	1.58016	11.5016	1.06013	11.5992	0.18303	11.5379	-0.28664
	16.692	51.4592	0.076	-10.5029		17.516	19.1578	12.428	4.33281	19.88	5.52804	19.86	-1.49074	20.296	-5.61241		16.8902	7.17661	19.5647	5.76985	19.6667	4.32232	19.9216	-2.31696	19.7255	2.61887		12.5182	2.12651	11.5317	1.5906	11.649	1.07537	11.7331	0.19944	11.6802	-0.27417
	16.76	51.7014	0.06	-10.5064		17.592	19.2453	12.5	4.36872	19.984	5.57765	19.936	-1.45736	20.372	-5.58459		16.9725	7.20835	19.6392	5.79702	19.7451	4.35002	19.9961	-2.28902	19.7882	2.6425		12.6636	2.14201	11.6729	1.60215	11.7902	1.08895	11.8733	0.2149	11.8245	-0.26113
	16.828	51.955	0.044	-10.509		17.664	19.3375	12.568	4.40875	20.06	5.62846	20.008	-1.41988	20.448	-5.54899		17.0549	7.23799	19.7255	5.82676	19.8157	4.36999	20.0745	-2.25656	19.8549	2.66603		12.8307	2.15694	11.8214	1.61394	11.9367	1.10206	12.0301	0.23088	11.9616	-0.24806
	16.904	52.2079	0.032	-10.5106		17.744	19.4271	12.64	4.44857	20.14	5.67995	20.092	-1.37877	20.528	-5.51302		17.1333	7.2658	19.8	5.85093	19.8941	4.39096	20.1529	-2.23925	19.9255	2.68603		12.9792	2.17336	11.9761	1.62638	12.0737	1.11434	12.1817	0.24809	12.0893	-0.23555
	16.984	52.4517	0.016	-10.5035		17.816	19.5138	12.712	4.48835	20.212	5.73156	20.168	-1.34456	20.604	-5.47709		17.2275	7.29728	19.8706	5.87877	19.9725	4.41266	20.2314	-2.22151	20	2.70483		13.1257	2.19092	12.1236	1.63929	12.2098	1.12633	12.324	0.26333	12.2295	-0.22188
	17.064	52.6797	0	-10.4932		17.888	19.6011	12.808	4.52832	20.284	5.77646	20.244	-1.31071	20.68	-5.4416		17.302	7.32895	19.9372	5.90737	20.0471	4.43487	20.3059	-2.20104	20.0706	2.72276		13.2804	2.208	12.3011	1.65316	12.3531	1.13868	12.4694	0.27725	12.3811	-0.20708
	17.14	52.9192	-0.016	-10.4949		17.964	19.6893	12.892	4.568	20.36	5.82174	20.316	-1.27386	20.752	-5.40696		17.3686	7.35789	20.0078	5.93645	20.1216	4.45733	20.3882	-2.18397	20.1451	2.7433		13.4289	2.22577	12.4538	1.66671	12.5036	1.15083	12.6116	0.29211	12.5389	-0.19263
	17.212	53.1483	-0.028	-10.4977		18.044	19.7748	12.972	4.6069	20.436	5.86679	20.388	-1.23372	20.82	-5.3729		17.4314	7.387	20.0824	5.95992	20.2	4.47981	20.4706	-2.1579	20.2196	2.76359		13.568	2.24381	12.6044	1.68019	12.6542	1.16435	12.7425	0.30746	12.6937	-0.1799
	17.288	53.3811	-0.044	-10.4884		18.136	19.8612	13.048	4.65292	20.524	5.91489	20.464	-1.20087	20.884	-5.34227		17.502	7.41595	20.1647	5.98961	20.2745	4.49997	20.5725	-2.13093	20.2902	2.78337		13.7082	2.26107	12.7508	1.6939	12.8162	1.17948	12.8827	0.32257	12.8474	-0.16803
	17.368	53.6	-0.056	-10.4857		18.224	19.9479	13.124	4.69299	20.604	5.95913	20.536	-1.16107	20.944	-5.30782		17.5804	7.4476	20.2471	6.0174	20.3686	4.52133	20.651	-2.09548	20.3569	2.80559		13.8463	2.27765	12.891	1.70787	12.9605	1.19298	13.0197	0.33756	12.999	-0.15386
	17.444	53.8268	-0.068	-10.4818		18.304	20.0347	13.192	4.73363	20.684	6.00347	20.612	-1.11787	21.02	-5.27311		17.6745	7.47383	20.3294	6.04615	20.4392	4.54363	20.7216	-2.06394	20.451	2.8274		13.9896	2.29447	13.0312	1.72136	13.0914	1.20499	13.1662	0.35221	13.1516	-0.14094
	17.52	54.0469	-0.08	-10.4714		18.384	20.1251	13.264	4.77436	20.76	6.05567	20.7	-1.07484	21.092	-5.23787		17.7569	7.50387	20.4118	6.07815	20.5059	4.56659	20.7961	-2.04175	20.5216	2.84541		14.1381	2.31225	13.1776	1.7342	13.2461	1.21706	13.3126	0.36844	13.2959	-0.12847
	17.588	54.2779	-0.088	-10.4618		18.46	20.2153	13.316	4.81468	20.84	6.1089	20.784	-1.03862	21.168	-5.20181		17.8353	7.52841	20.4863	6.10993	20.5765	4.58418	20.8667	-2.0176	20.5843	2.86199		14.323	2.32946	13.325	1.74777	13.3904	1.23062	13.4611	0.38435	13.4372	-0.11625
	17.664	54.5099	-0.104	-10.4551		18.544	20.3027	13.42	4.85794	20.948	6.16576	20.856	-1.00899	21.272	-5.16533		17.9059	7.55287	20.5647	6.13802	20.6471	4.60502	20.949	-1.99437	20.6549	2.87802		14.4808	2.34646	13.4735	1.7622	13.5369	1.24411	13.6449	0.39867	13.5815	-0.10282
	17.736	54.7382	-0.116	-10.4455		18.624	20.3876	13.492	4.90439	21.02	6.22192	20.924	-0.97241	21.356	-5.13514		17.9882	7.57748	20.6431	6.1595	20.7255	4.62624	21.0196	-1.96914	20.7372	2.9002		14.6428	2.36312	13.6251	1.7772	13.6895	1.25696	13.8027	0.41234	13.7279	-0.08848
	17.816	54.9751	-0.124	-10.444		18.7	20.4695	13.56	4.94727	21.1	6.27055	20.984	-0.93702	21.432	-5.10403		18.0667	7.60452	20.7255	6.18677	20.7961	4.65013	21.0863	-1.94741	20.8157	2.91992		14.8006	2.38012	13.7747	1.79193	13.8359	1.26888	13.9564	0.42497	13.8754	-0.07365
	17.892	55.195	-0.136	-10.456		18.772	20.5525	13.628	4.98998	21.192	6.31944	21.052	-0.90189	21.544	-5.06862		18.1333	7.63365	20.8039	6.21163	20.8706	4.67965	21.1529	-1.91987	20.8902	2.94012		14.9585	2.39733	13.9221	1.80397	13.9844	1.28272	14.1163	0.43758	14.028	-0.05912
	17.964	55.4197	-0.148	-10.4682		18.844	20.6406	13.7	5.03206	21.26	6.36872	21.124	-0.8629	21.632	-5.0325		18.2	7.65931	20.8784	6.23695	20.9372	4.70932	21.2235	-1.89518	20.9647	2.95797		15.1121	2.41408	14.0706	1.81672	14.134	1.2967	14.2658	0.44995	14.1786	-0.04573
	18.036	55.6708	-0.156	-10.4754		18.924	20.7304	13.776	5.06675	21.328	6.41398	21.192	-0.82045	21.724	-4.99608		18.2706	7.68755	20.9412	6.25979	21.0118	4.73371	21.2941	-1.8704	21.0392	2.97641		15.2731	2.43103	14.2243	1.83112	14.2804	1.30971	14.4091	0.46194	14.3261	-0.0327
	18.112	55.9228	-0.168	-10.4831		19.004	20.822	13.856	5.10506	21.404	6.45847	21.268	-0.78125	21.796	-4.9598		18.3373	7.7186	21.0039	6.28297	21.0941	4.7557	21.3686	-1.84313	21.1177	2.99258		15.4289	2.44941	14.3738	1.84562	14.432	1.32251	14.5628	0.47307	14.4766	-0.01936
	18.188	56.1746	-0.176	-10.4835		19.076	20.9158	13.928	5.14335	21.484	6.50301	21.384	-0.74183	21.856	-4.92656		18.4039	7.74696	21.0706	6.30612	21.1647	4.775	21.4431	-1.8168	21.1922	3.01201		15.5763	2.46821	14.5213	1.86074	14.5898	1.335	14.7144	0.4856	14.6241	-0.00554
	18.264	56.4227	-0.188	-10.492		19.148	21.0152	14	5.18112	21.556	6.55147	21.464	-0.70262	21.932	-4.88844		18.4784	7.77549	21.149	6.33207	21.2392	4.79771	21.5176	-1.79425	21.2784	3.03391		15.7674	2.4877	14.6719	1.87607	14.7435	1.34612	14.8671	0.4991	14.7757	0.00831
	18.336	56.6714	-0.196	-10.503		19.216	21.1057	14.068	5.22558	21.632	6.59699	21.544	-0.67348	22.012	-4.84903		18.549	7.80128	21.2235	6.35786	21.3177	4.82089	21.5922	-1.77777	21.3882	3.05222		15.9325	2.50937	14.8276	1.89042	14.8951	1.35853	15.0166	0.5129	14.9273	0.02222
	18.408	56.9323	-0.204	-10.5087		19.288	21.1978	14.144	5.25983	21.708	6.64283	21.628	-0.64337	22.084	-4.8056		18.6274	7.83036	21.302	6.37793	21.3961	4.84485	21.6667	-1.76128	21.4667	3.06728		16.0966	2.52927	14.9865	1.90432	15.0374	1.37179	15.1641	0.52685	15.0706	0.03567
	18.48	57.1834	-0.212	-10.5258		19.36	21.291	14.22	5.29804	21.788	6.68524	21.716	-0.60961	22.172	-4.76555		18.7059	7.8598	21.3686	6.40206	21.4824	4.87245	21.7412	-1.74507	21.5412	3.082		16.2513	2.54827	15.1381	1.92001	15.1817	1.38471	15.3126	0.5393	15.2181	0.04738
	18.552	57.4388	-0.224	-10.5333		19.436	21.3894	14.292	5.33657	21.864	6.7313	21.796	-0.57268	22.256	-4.72862		18.7765	7.88928	21.4431	6.42518	21.5686	4.90026	21.8118	-1.72943	21.6157	3.0993		16.406	2.56659	15.2876	1.93551	15.3302	1.3987	15.4652	0.55157	15.3759	0.0581
	18.624	57.7015	-0.232	-10.5391		19.512	21.4899	14.352	5.37879	21.944	6.77796	21.872	-0.52845	22.328	-4.69143		18.8627	7.91906	21.5255	6.45013	21.651	4.92539	21.8863	-1.70826	21.6941	3.12534		16.5556	2.58543	15.4258	1.95236	15.4829	1.41232	15.6272	0.56372	15.5348	0.06849
	18.692	57.9595	-0.236	-10.5431		19.58	21.5885	14.42	5.41791	22.02	6.82911	21.944	-0.48994	22.376	-4.65761		18.9529	7.9494	21.6353	6.48753	21.7451	4.95391	21.9647	-1.68705	21.7765	3.15148		16.7092	2.60508	15.5524	1.96978	15.6397	1.42609	15.7851	0.57687	15.6978	0.07898
	18.76	58.2114	-0.244	-10.551		19.648	21.6953	14.5	5.45414	22.092	6.88105	22.02	-0.4499	22.468	-4.62379		19.0314	7.97679	21.7098	6.52178	21.8157	4.98032	22.0353	-1.66288	21.8549	3.17174		16.8681	2.62488	15.7041	1.98614	15.8048	1.44142	15.9325	0.58906	15.8827	0.08924
	18.824	58.4638	-0.248	-10.5494		19.72	21.8005	14.58	5.49149	22.176	6.9339	22.1	-0.40876	22.536	-4.5751		19.102	8.00353	21.7843	6.54993	21.8941	5.00488	22.098	-1.64438	21.9294	3.19172		17.027	2.64561	15.8712	2.00098	15.9605	1.45365	16.081	0.60147	16.0519	0.10118
	18.892	58.7118	-0.256	-10.5539		19.792	21.9076	14.66	5.53328	22.256	6.98462	22.184	-0.37011	22.608	-4.53538		19.1804	8.03564	21.8549	6.58116	21.9725	5.02789	22.1726	-1.62601	21.9961	3.21118		17.1745	2.66638	16.0374	2.01446	16.1049	1.46427	16.2295	0.61375	16.2222	0.11329
	18.96	58.975	-0.26	-10.5458		19.868	22.0091	14.736	5.57906	22.332	7.03647	22.256	-0.33441	22.688	-4.49492		19.2549	8.06498	21.9216	6.61572	22.0471	5.05537	22.251	-1.60804	22.0588	3.22731		17.3105	2.68566	16.2025	2.02996	16.2523	1.47756	16.3863	0.62504	16.3936	0.12511
	19.036	59.2256	-0.268	-10.5382		19.944	22.1083	14.808	5.62519	22.416	7.09271	22.328	-0.30215	22.772	-4.45417		19.3216	8.09126	21.9843	6.65069	22.1216	5.08439	22.3294	-1.59073	22.1294	3.24621		17.4579	2.7044	16.3551	2.04489	16.3987	1.49116	16.5493	0.63677	16.5472	0.13601
	19.112	59.4812	-0.272	-10.5365		20.024	22.2085	14.88	5.66739	22.5	7.14575	22.396	-0.26613	22.852	-4.40975		19.3922	8.11676	22.0628	6.68574	22.1882	5.11143	22.4078	-1.57118	22.2275	3.26243		17.6168	2.72266	16.5109	2.06024	16.5545	1.50533	16.7092	0.65122	16.7072	0.14643
	19.188	59.7271	-0.28	-10.533		20.1	22.317	14.952	5.70586	22.584	7.19188	22.468	-0.23313	22.936	-4.36524		19.4706	8.1475	22.1412	6.72057	22.2588	5.13879	22.4784	-1.55225	22.2824	3.28207		17.7809	2.74109	16.6625	2.07595	16.7082	1.51917	16.8619	0.66682	16.8432	0.15667
	19.272	59.9696	-0.284	-10.5277		20.18	22.4269	15.032	5.74778	22.656	7.2388	22.544	-0.20236	23.02	-4.3204		19.5529	8.17592	22.2157	6.75224	22.3333	5.17137	22.5569	-1.53098	22.3569	3.29969		17.9377	2.75978	16.81	2.09348	16.8712	1.53164	17.0176	0.68051	16.9657	0.16684
	19.356	60.2058	-0.288	-10.5206		20.252	22.5384	15.1	5.78565	22.728	7.28655	22.656	-0.1698	23.1	-4.28196		19.6314	8.20489	22.2941	6.78099	22.4078	5.20309	22.6353	-1.51282	22.4549	3.32085		18.0945	2.78054	16.9574	2.11234	17.0322	1.54455	17.1693	0.69309	17.082	0.17709
	19.436	60.4441	-0.292	-10.5118		20.328	22.6479	15.172	5.82731	22.796	7.34217	22.724	-0.13597	23.172	-4.24342		19.698	8.23353	22.3569	6.80964	22.4745	5.2348	22.7098	-1.49749	22.5255	3.34215		18.2492	2.80277	17.1121	2.12914	17.1828	1.55685	17.3188	0.7056	17.2284	0.18707
	19.52	60.6808	-0.296	-10.4957		20.412	22.7581	15.248	5.86983	22.868	7.3949	22.788	-0.0944	23.248	-4.20525		19.7608	8.26151	22.4157	6.84162	22.549	5.26357	22.7843	-1.47567	22.6078	3.36336		18.3905	2.8226	17.2586	2.1447	17.3427	1.57068	17.4683	0.71807	17.4008	0.19727
	19.624	60.9108	-0.3	-10.4929		20.484	22.8793	15.324	5.91343	22.94	7.455	22.868	-0.05259	23.328	-4.16026		19.8353	8.28854	22.4824	6.87451	22.6157	5.2891	22.8667	-1.45021	22.6863	3.38745		18.54	2.84067	17.4112	2.15843	17.4974	1.58388	17.6189	0.7304	17.5763	0.20802
	19.696	61.1611	-0.304	-10.4829		20.56	22.9915	15.396	5.95829	23.012	7.50927	22.956	-0.00335	23.408	-4.1152		19.9294	8.31225	22.5569	6.90537	22.6745	5.31423	22.949	-1.4303	22.7608	3.40897		18.704	2.86078	17.5607	2.17134	17.6511	1.59604	17.7767	0.74302	17.7435	0.2187
	19.764	61.4171	-0.304	-10.471		20.64	23.1018	15.476	5.99691	23.088	7.56475	23.04	0.03892	23.496	-4.07365		20.0039	8.33605	22.6353	6.93702	22.7372	5.33921	23.0314	-1.41037	22.8353	3.4251		18.8598	2.88062	17.7259	2.18495	17.8079	1.60913	17.9356	0.7554	17.9045	0.23053
	19.836	61.6532	-0.308	-10.4595		20.692	23.2129	15.548	6.03961	23.168	7.61768	23.12	0.08454	23.568	-4.03536		20.0784	8.3602	22.7176	6.96912	22.8157	5.36427	23.1059	-1.39909	22.9098	3.44135		19.0415	2.90004	17.9065	2.1991	17.9595	1.62371	18.0903	0.76601	18.0613	0.24235
	19.912	61.8889	-0.312	-10.4505		20.796	23.3205	15.616	6.0859	23.244	7.67126	23.2	0.12429	23.64	-3.99631		20.1412	8.37911	22.8196	7.00131	22.902	5.38965	23.1804	-1.37883	22.9765	3.46008		19.189	2.92007	18.0706	2.21413	18.1215	1.63731	18.2409	0.77938	18.216	0.25356
	19.984	62.1302	-0.312	-10.4517		20.884	23.4316	15.684	6.13528	23.324	7.72484	23.28	0.17165	23.712	-3.9563		20.2078	8.40458	22.8902	7.0338	22.9843	5.41876	23.2471	-1.35822	23.051	3.48424		19.3375	2.94106	18.2212	2.22915	18.2814	1.65082	18.3967	0.79203	18.3666	0.26443
	20.056	62.3723	-0.316	-10.4575		20.976	23.5425	15.756	6.18097	23.404	7.77777	23.36	0.20902	23.776	-3.9158		20.2824	8.42784	22.9608	7.0642	23.0588	5.44604	23.3412	-1.33751	23.1294	3.51102		19.5057	2.96088	18.3676	2.24412	18.433	1.66261	18.5535	0.80506	18.5379	0.27548
	20.132	62.6136	-0.316	-10.4661		21.056	23.6497	15.84	6.22634	23.488	7.83396	23.432	0.25439	23.84	-3.8753		20.3647	8.45699	23.0392	7.09849	23.1294	5.47436	23.4157	-1.31695	23.2078	3.52919		19.6646	2.98131	18.5161	2.25845	18.5794	1.67382	18.703	0.81833	18.6854	0.28756
	20.212	62.8738	-0.32	-10.4677		21.132	23.7533	15.916	6.26844	23.564	7.89097	23.508	0.30027	23.912	-3.83774		20.4353	8.48589	23.1216	7.13369	23.2039	5.50338	23.4941	-1.29619	23.2824	3.54807		19.8422	3.00258	18.676	2.2714	18.7279	1.68628	18.8401	0.83001	18.8349	0.29909
	20.288	63.1352	-0.32	-10.468		21.212	23.8564	15.988	6.30812	23.636	7.94572	23.556	0.34687	24.012	-3.79597		20.5059	8.51685	23.2	7.16626	23.2784	5.53597	23.5686	-1.27493	23.349	3.5674		20.0114	3.02415	18.8245	2.28456	18.8847	1.69996	18.9844	0.84201	18.9896	0.31059
	20.364	63.391	-0.32	-10.469		21.296	23.9631	16.064	6.34869	23.708	7.99756	23.632	0.39438	24.1	-3.75363		20.5843	8.55275	23.2784	7.19844	23.3529	5.56918	23.6392	-1.25604	23.4235	3.59011		20.1682	3.04575	18.9813	2.29771	19.0426	1.71203	19.1371	0.85379	19.1443	0.32204
	20.44	63.6478	-0.32	-10.4653		21.38	24.0664	16.168	6.38961	23.78	8.05666	23.712	0.43918	24.188	-3.71434		20.6588	8.58028	23.3647	7.22779	23.4275	5.59688	23.7137	-1.23078	23.502	3.61338		20.3126	3.06752	19.135	2.3109	19.1963	1.72362	19.2928	0.86592	19.3043	0.33261
	20.52	63.9066	-0.32	-10.4698		21.464	24.1736	16.244	6.42717	23.856	8.1161	23.78	0.49155	24.284	-3.67164		20.7372	8.60551	23.4549	7.25768	23.502	5.62717	23.7882	-1.21043	23.5765	3.63062		20.4507	3.08959	19.2773	2.32671	19.3468	1.7348	19.4683	0.87813	19.4631	0.34215
	20.6	64.1552	-0.32	-10.4826		21.536	24.2815	16.316	6.47306	23.928	8.17596	23.848	0.54792	24.36	-3.62146		20.8118	8.6307	23.5294	7.28509	23.5765	5.65128	23.8588	-1.18945	23.6471	3.65053		20.594	3.11249	19.4403	2.3422	19.5005	1.7476	19.6075	0.89026	19.621	0.35174
	20.676	64.4129	-0.32	-10.4962		21.612	24.3896	16.392	6.52039	23.996	8.23629	23.916	0.59137	24.436	-3.5744		20.8823	8.6587	23.6	7.31279	23.6471	5.68156	23.9255	-1.17241	23.7098	3.67083		20.7466	3.13517	19.5888	2.35705	19.649	1.76104	19.8017	0.90027	19.7882	0.36201
	20.744	64.6631	-0.32	-10.5106		21.692	24.4943	16.46	6.56487	24.072	8.29014	23.98	0.63605	24.508	-3.53092		20.9686	8.68718	23.6706	7.34932	23.7255	5.71245	23.9922	-1.14426	23.7804	3.69127		20.9086	3.15703	19.7747	2.36986	19.8089	1.77569	19.9564	0.90984	19.9481	0.37132
	20.816	64.8988	-0.32	-10.5052		21.772	24.5994	16.548	6.61677	24.156	8.3414	24.044	0.68528	24.584	-3.49083		21.0471	8.71317	23.7412	7.38591	23.8314	5.74362	24.0706	-1.11772	23.851	3.71162		21.0717	3.17857	19.9335	2.38421	19.9678	1.79058	20.0976	0.91988	20.1018	0.38048
	20.892	65.1415	-0.32	-10.506		21.848	24.705	16.624	6.66862	24.236	8.40087	24.12	0.73538	24.656	-3.45077		21.1216	8.73898	23.8039	7.42222	23.9098	5.77473	24.1451	-1.09302	23.9216	3.73218		21.2316	3.20112	20.0872	2.39873	20.1215	1.80555	20.2399	0.93077	20.2565	0.39074
	21	65.3782	-0.32	-10.5131		21.924	24.8113	16.696	6.71046	24.312	8.4616	24.188	0.78271	24.728	-3.4144		21.1961	8.76483	23.8667	7.45527	23.9804	5.8002	24.2235	-1.06458	23.9961	3.75069		21.3884	3.22415	20.244	2.41414	20.2752	1.82071	20.3884	0.9417	20.406	0.40115
	21.076	65.6116	-0.324	-10.5186		21.996	24.9184	16.772	6.75326	24.388	8.52293	24.268	0.83054	24.792	-3.37458		21.2784	8.79095	23.9255	7.49107	24.051	5.82866	24.2941	-1.03525	24.0667	3.77265		21.5472	3.24656	20.4019	2.43011	20.4341	1.83596	20.5379	0.95272	20.5659	0.41114
	21.144	65.8553	-0.324	-10.515		22.076	25.0264	16.848	6.79713	24.464	8.57791	24.336	0.87586	24.868	-3.33434		21.3529	8.81702	23.9922	7.52136	24.1177	5.86033	24.3608	-1.00786	24.1608	3.79465		21.7009	3.26884	20.5566	2.44533	20.5909	1.84892	20.6989	0.96497	20.7248	0.42064
	21.216	66.1019	-0.324	-10.5152		22.152	25.1316	16.92	6.84605	24.544	8.63739	24.408	0.92265	24.944	-3.29662		21.4235	8.84008	24.0588	7.55795	24.1882	5.89281	24.4431	-0.98903	24.2353	3.81643		21.8588	3.29205	20.7144	2.46037	20.7497	1.85914	20.8681	0.97774	20.8785	0.4303
	21.284	66.3708	-0.324	-10.5083		22.22	25.2371	16.996	6.89314	24.616	8.69823	24.488	0.96966	25.016	-3.25813		21.498	8.86932	24.1529	7.59467	24.2706	5.92578	24.5176	-0.96804	24.3098	3.83776		22.0405	3.31607	20.8723	2.47403	20.9034	1.86971	21.0343	0.99078	21.0353	0.44212
	21.364	66.6095	-0.324	-10.515		22.284	25.3393	17.068	6.94169	24.716	8.76042	24.572	1.01631	25.084	-3.21555		21.5765	8.89921	24.2275	7.62537	24.3451	5.95628	24.5882	-0.94406	24.3765	3.85839		22.1973	3.3411	21.026	2.48811	21.0478	1.88419	21.1931	1.00243	21.1931	0.45457
	21.44	66.8659	-0.32	-10.5221		22.348	25.4381	17.144	6.99114	24.792	8.8233	24.652	1.06342	25.156	-3.17255		21.651	8.92944	24.298	7.65022	24.4157	5.98769	24.651	-0.92257	24.451	3.87547		22.3572	3.36466	21.1796	2.5024	21.1994	1.89842	21.3448	1.01246	21.3479	0.46683
	21.516	67.1172	-0.32	-10.5221		22.416	25.5445	17.22	7.04093	24.868	8.87918	24.728	1.11881	25.22	-3.12964		21.7216	8.95765	24.3765	7.67514	24.4824	6.02023	24.7176	-0.89807	24.5216	3.89565		22.5109	3.38764	21.3302	2.51813	21.3551	1.91271	21.4964	1.0225	21.5265	0.47951
	21.584	67.3692	-0.32	-10.5207		22.5	25.6516	17.288	7.08733	24.948	8.93118	24.812	1.16476	25.292	-3.0828		21.8078	8.98725	24.4314	7.70605	24.5529	6.05355	24.7922	-0.87662	24.6039	3.91346		22.6584	3.41071	21.4829	2.53347	21.513	1.92709	21.6521	1.03196	21.676	0.49092
	21.656	67.6222	-0.32	-10.5178		22.592	25.7562	17.372	7.1406	25.024	8.99008	24.9	1.21088	25.368	-3.03817		21.8823	9.01471	24.5373	7.73731	24.6274	6.0815	24.8667	-0.85214	24.6784	3.93443		22.8152	3.43459	21.6428	2.54924	21.6677	1.94184	21.8069	1.04298	21.8266	0.50134
	21.724	67.8976	-0.32	-10.5133		22.68	25.866	17.452	7.18374	25.1	9.04958	24.984	1.26426	25.448	-2.99239		21.9608	9.04231	24.6235	7.7691	24.7059	6.1121	24.9412	-0.83014	24.749	3.95569		22.9647	3.45831	21.7985	2.56759	21.8255	1.95512	21.9647	1.05501	21.9751	0.51226
	21.796	68.1637	-0.316	-10.5074		22.752	25.9743	17.524	7.22765	25.156	9.10331	25.064	1.3142	25.52	-2.94915		22.0353	9.07288	24.7137	7.80421	24.7843	6.14177	25.0118	-0.79983	24.8471	3.98021		23.1173	3.48262	21.9585	2.58479	22.0156	1.96883	22.1225	1.06729	22.1236	0.523
	21.868	68.4322	-0.312	-10.5076		22.828	26.0809	17.592	7.27621	25.216	9.15822	25.14	1.36012	25.588	-2.90513		22.1098	9.10346	24.7961	7.837	24.8588	6.17388	25.0824	-0.77571	24.9137	4.00512		23.2752	3.50598	22.1173	2.60096	22.1693	1.98378	22.2773	1.07981	22.2762	0.53251
	21.936	68.7113	-0.308	-10.5009		22.904	26.193	17.664	7.32639	25.28	9.21427	25.22	1.40914	25.66	-2.86087		22.1804	9.13371	24.8745	7.87084	24.9216	6.20081	25.1569	-0.76009	24.9804	4.03341		23.4268	3.52965	22.2783	2.61703	22.3219	1.99803	22.4341	1.09266	22.4341	0.54183
	22.028	68.9861	-0.3	-10.4873		22.984	26.3037	17.74	7.37758	25.348	9.2752	25.296	1.45754	25.74	-2.81235		22.2588	9.16127	24.9451	7.90793	25	6.23172	25.2314	-0.74429	25.0549	4.05905		23.5826	3.55395	22.4351	2.632	22.4787	2.01166	22.5857	1.1055	22.5888	0.5517
	22.104	69.2526	-0.296	-10.4743		23.06	26.416	17.82	7.4229	25.42	9.33079	25.368	1.5016	25.816	-2.76258		22.3098	9.1869	25.0118	7.93686	25.0706	6.26359	25.298	-0.72547	25.1373	4.07862		23.7331	3.57822	22.5857	2.64849	22.6345	2.02478	22.7383	1.11803	22.7362	0.56211
	22.176	69.5322	-0.292	-10.475		23.132	26.5332	17.892	7.46938	25.484	9.39183	25.464	1.55292	25.892	-2.71207		22.4039	9.21395	25.0745	7.96937	25.1412	6.29868	25.3686	-0.69757	25.2157	4.1035		23.8795	3.60106	22.7331	2.66699	22.8006	2.03954	22.892	1.12951	22.8827	0.57262
	22.26	69.8066	-0.284	-10.4764		23.208	26.6522	17.968	7.5272	25.544	9.45441	25.536	1.60534	25.964	-2.66518		22.4784	9.24264	25.1412	8.00824	25.2078	6.33135	25.4392	-0.67188	25.2941	4.13084		24.0353	3.62618	22.8785	2.68418	22.9481	2.05476	23.0426	1.14139	23.027	0.58311
	22.34	70.0818	-0.28	-10.4784		23.284	26.7628	18.048	7.58249	25.628	9.51847	25.6	1.65448	26.036	-2.62177		22.5412	9.27521	25.2118	8.051	25.2706	6.36185	25.5098	-0.64548	25.3647	4.15258		24.2253	3.65127	23.0239	2.70124	23.1038	2.07015	23.2139	1.15378	23.1807	0.59349
	22.42	70.3581	-0.272	-10.4758		23.356	26.8829	18.124	7.63533	25.712	9.58393	25.648	1.70293	26.108	-2.57403		22.6078	9.30812	25.2706	8.09527	25.3373	6.39237	25.5765	-0.61864	25.4431	4.17485		24.3946	3.67706	23.1807	2.71875	23.2586	2.08448	23.3676	1.16631	23.3385	0.60301
	22.5	70.6226	-0.268	-10.4741		23.432	26.9986	18.212	7.68583	25.788	9.65385	25.748	1.74382	26.18	-2.52566		22.6863	9.34157	25.3294	8.14126	25.4118	6.42308	25.6431	-0.59161	25.5176	4.1942		24.5504	3.70322	23.3396	2.73778	23.4091	2.10008	23.5161	1.17876	23.4974	0.61303
	22.576	70.8813	-0.26	-10.4712		23.504	27.1198	18.296	7.741	25.86	9.72121	25.82	1.78873	26.244	-2.47646		22.7569	9.37578	25.4039	8.17643	25.4902	6.45415	25.7098	-0.56731	25.5922	4.21299		24.6968	3.72937	23.4912	2.75667	23.5514	2.11596	23.6698	1.19094	23.6542	0.62378
	22.656	71.1451	-0.252	-10.467		23.572	27.2422	18.372	7.80093	25.936	9.7891	25.868	1.83459	26.316	-2.42949		22.8235	9.41301	25.4784	8.21139	25.5608	6.48836	25.7843	-0.54281	25.6588	4.23415		24.8484	3.75552	23.6438	2.77489	23.703	2.13043	23.8204	1.20393	23.8183	0.63455
	22.728	71.412	-0.244	-10.4693		23.636	27.3657	18.448	7.86566	26.012	9.86063	25.94	1.88084	26.396	-2.38146		22.8941	9.44974	25.5451	8.24942	25.6314	6.52591	25.8627	-0.51522	25.7451	4.25481		24.9938	3.78109	23.7944	2.79457	23.8608	2.14369	23.9668	1.21743	23.9761	0.64526
	22.804	71.6748	-0.236	-10.4726		23.704	27.4871	18.524	7.92452	26.088	9.93575	26.016	1.92755	26.472	-2.33225		22.9608	9.48302	25.6431	8.28805	25.702	6.56436	25.9333	-0.49003	25.8157	4.27209		25.135	3.8069	23.9429	2.81456	24.0145	2.15844	24.1153	1.22981	24.1298	0.65495
	22.88	71.9279	-0.228	-10.4715		23.776	27.6135	18.6	7.98072	26.164	10.0074	26.12	1.97168	26.548	-2.28173		23.051	9.51363	25.7137	8.32688	25.7765	6.60132	26.0078	-0.46436	25.9059	4.29211		25.2814	3.83471	24.0935	2.83372	24.1693	2.17492	24.2752	1.24238	24.2814	0.66613
	22.964	72.1926	-0.22	-10.466		23.852	27.7417	18.676	8.03745	26.236	10.0788	26.192	2.02029	26.632	-2.23361		23.1333	9.54494	25.7843	8.36547	25.8549	6.63961	26.0824	-0.4385	25.9765	4.30937		25.4309	3.86167	24.244	2.85404	24.3188	2.19195	24.4465	1.25541	24.4413	0.67694
	23.04	72.4539	-0.212	-10.4616		23.928	27.8748	18.756	8.09725	26.312	10.146	26.264	2.06646	26.708	-2.18467		23.2157	9.57921	25.851	8.40078	25.9294	6.67361	26.149	-0.41799	26.0471	4.33001		25.5805	3.88735	24.3905	2.87404	24.4662	2.20934	24.5981	1.26849	24.5961	0.68804
	23.112	72.6968	-0.204	-10.4691		23.996	28.0051	18.828	8.16331	26.388	10.2135	26.332	2.11725	26.812	-2.13233		23.302	9.60762	25.9137	8.43294	26	6.7119	26.2196	-0.39678	26.1216	4.35115		25.7394	3.91466	24.5379	2.89479	24.6054	2.2267	24.7466	1.27939	24.7435	0.69929
	23.18	72.95	-0.196	-10.4755		24.068	28.1359	18.928	8.21861	26.46	10.2857	26.404	2.17662	26.888	-2.08033		23.3843	9.64254	26.0118	8.46787	26.0745	6.7445	26.298	-0.3752	26.1961	4.37313		25.9034	3.944	24.6874	2.91501	24.7456	2.24409	24.9003	1.2913	24.9034	0.71157
	23.252	73.1953	-0.18	-10.4776		24.14	28.2671	19	8.27403	26.528	10.3556	26.476	2.23771	26.964	-2.02783		23.4627	9.67517	26.0863	8.50305	26.149	6.77941	26.3804	-0.35042	26.2706	4.39307		26.0613	3.97241	24.8349	2.93574	24.8764	2.26109	25.053	1.30426	25.0727	0.72294
	23.324	73.4516	-0.176	-10.4808		24.244	28.3956	19.076	8.33346	26.604	10.4263	26.548	2.29682	27.044	-1.9779		23.5373	9.70777	26.1608	8.53861	26.2235	6.81675	26.451	-0.32215	26.349	4.41331		26.2098	4.00011	24.9834	2.95626	25.0208	2.27903	25.2098	1.31808	25.2253	0.73446
	23.396	73.714	-0.164	-10.483		24.316	28.5213	19.148	8.39312	26.684	10.4906	26.624	2.35024	27.116	-1.92727		23.6039	9.73735	26.2353	8.57727	26.2902	6.85088	26.5255	-0.29331	26.4157	4.43098		26.351	4.02981	25.1412	2.97742	25.1859	2.29804	25.3583	1.3327	25.3676	0.74607
	23.464	73.9642	-0.156	-10.4899		24.388	28.6435	19.22	8.45305	26.756	10.5525	26.7	2.40435	27.184	-1.88284		23.6667	9.76668	26.3137	8.61602	26.3529	6.88514	26.6	-0.26738	26.4902	4.45159		26.5026	4.0617	25.3022	2.99781	25.3572	2.31522	25.4974	1.34754	25.5026	0.75769
	23.528	74.2216	-0.144	-10.4938		24.472	28.7762	19.3	8.51335	26.836	10.6192	26.776	2.45219	27.252	-1.84074		23.7412	9.79913	26.3843	8.65498	26.4157	6.91968	26.6667	-0.23886	26.5647	4.47225		26.6552	4.09245	25.4631	3.01845	25.5203	2.3323	25.6314	1.36158	25.648	0.76886
	23.6	74.4693	-0.132	-10.5026		24.536	28.9059	19.384	8.57724	26.916	10.6845	26.844	2.50079	27.332	-1.79078		23.8196	9.83226	26.4471	8.69171	26.4824	6.95727	26.7412	-0.2159	26.6392	4.49382		26.8349	4.12344	25.6293	3.04291	25.6791	2.35028	25.7705	1.37668	25.7996	0.78029
	23.668	74.7285	-0.124	-10.4977		24.62	29.0328	19.46	8.63466	27	10.7552	26.916	2.55334	27.404	-1.73993		23.898	9.86886	26.5176	8.72893	26.549	6.99229	26.8157	-0.18609	26.7176	4.51661		26.9792	4.15423	25.7747	3.068	25.8307	2.36865	25.9169	1.39444	25.9585	0.79214
	23.74	74.9831	-0.112	-10.4868		24.704	29.1566	19.532	8.6888	27.072	10.8242	26.988	2.6137	27.476	-1.68425		23.9725	9.90654	26.5922	8.76619	26.6274	7.02801	26.8902	-0.16336	26.7882	4.53196		27.1173	4.18569	25.9107	3.09091	25.973	2.38821	26.0831	1.40958	26.1329	0.8039
	23.816	75.2374	-0.096	-10.4831		24.784	29.2813	19.612	8.74214	27.144	10.8913	27.06	2.66416	27.544	-1.62433		24.0471	9.94028	26.6706	8.80099	26.7059	7.06462	26.9569	-0.1391	26.8784	4.54849		27.2752	4.21754	26.0509	3.1132	26.1205	2.40712	26.2471	1.42485	26.3043	0.81634
	23.892	75.4916	-0.084	-10.4788		24.86	29.4029	19.684	8.79157	27.212	10.9627	27.128	2.7257	27.612	-1.56458		24.1177	9.97867	26.7412	8.8398	26.7922	7.10224	27.0275	-0.11365	26.9569	4.56532		27.4258	4.24825	26.1973	3.13594	26.2679	2.42633	26.406	1.44038	26.4351	0.82899
	23.992	75.7465	-0.072	-10.474		24.936	29.525	19.756	8.84088	27.288	11.0343	27.188	2.78125	27.676	-1.50874		24.1843	10.0123	26.8078	8.87696	26.8706	7.14629	27.098	-0.08478	27.0235	4.59109		27.5753	4.28073	26.3448	3.1576	26.4102	2.44666	26.5898	1.45374	26.6241	0.84231
	24.064	76.0059	-0.056	-10.4742		25.012	29.6515	19.836	8.8939	27.36	11.1067	27.268	2.834	27.74	-1.45217		24.2745	10.0466	26.8784	8.91778	26.9451	7.18474	27.1647	-0.05281	27.0902	4.61768		27.7217	4.31369	26.4912	3.18075	26.5545	2.46711	26.7342	1.46934	26.7798	0.85485
	24.144	76.2575	-0.044	-10.4608		25.096	29.7752	19.92	8.95134	27.424	11.1836	27.352	2.891	27.8	-1.39793		24.3451	10.0754	26.9529	8.95865	27.0196	7.22096	27.2314	-0.01803	27.1529	4.64221		27.8827	4.34794	26.6334	3.20551	26.6874	2.48506	26.8754	1.48659	26.8962	0.86798
	24.216	76.5148	-0.032	-10.4545		25.172	29.8968	19.992	9.00623	27.488	11.2548	27.424	2.94843	27.872	-1.34282		24.4157	10.1065	27.0235	8.99651	27.0863	7.25766	27.298	0.01402	27.2235	4.66756		28.0228	4.3838	26.7892	3.23025	26.8287	2.50524	27.0114	1.50395	27.027	0.88164
	24.292	76.771	-0.016	-10.4476		25.248	30.02	20.072	9.05861	27.552	11.3238	27.496	3.00633	27.94	-1.28676		24.4824	10.1433	27.0902	9.03784	27.1451	7.2976	27.3726	0.04359	27.2902	4.69346		28.163	4.41832	26.947	3.25452	26.9834	2.52634	27.1464	1.52026	27.1599	0.89582
	24.368	77.0134	-0.004	-10.4479		25.324	30.1477	20.152	9.11547	27.62	11.3937	27.564	3.05774	28.012	-1.23351		24.549	10.1808	27.1608	9.08012	27.2314	7.33714	27.4471	0.07673	27.3569	4.71699		28.3022	4.45337	27.1007	3.27876	27.1693	2.54838	27.2887	1.53572	27.2991	0.90898
	24.44	77.2558	0.012	-10.4443		25.404	30.2791	20.236	9.17677	27.696	11.4642	27.636	3.10897	28.084	-1.18305		24.6196	10.2211	27.2314	9.12345	27.2941	7.37908	27.5098	0.10526	27.4235	4.74423		28.4559	4.48887	27.2523	3.30425	27.3396	2.57067	27.4341	1.55076	27.4403	0.92217
	24.52	77.493	0.024	-10.4481		25.484	30.4003	20.324	9.22859	27.776	11.5352	27.704	3.16768	28.16	-1.1322		24.6941	10.2607	27.3059	9.168	27.3647	7.41832	27.5725	0.13407	27.4902	4.77226		28.5992	4.52545	27.4008	3.3298	27.4881	2.59251	27.5826	1.56721	27.5857	0.9345
	24.608	77.7329	0.04	-10.4494		25.556	30.5256	20.396	9.28487	27.852	11.6103	27.768	3.2276	28.236	-1.0841		24.7686	10.2944	27.3765	9.21012	27.4353	7.4524	27.6314	0.16279	27.5529	4.79818		28.7342	4.56167	27.5483	3.3585	27.6314	2.61411	27.73	1.58421	27.7269	0.94769
	24.696	77.9813	0.056	-10.4429		25.632	30.652	20.492	9.33794	27.948	11.6899	27.836	3.28494	28.312	-1.03107		24.8392	10.3263	27.4549	9.25197	27.5059	7.48984	27.6941	0.19485	27.6314	4.82486		28.9076	4.59763	27.6843	3.38503	27.7767	2.63483	27.8723	1.60252	27.8712	0.96055
	24.772	78.2199	0.068	-10.4439		25.712	30.7791	20.576	9.39022	28.016	11.7701	27.904	3.34286	28.384	-0.97695		24.9059	10.3591	27.5216	9.29308	27.5765	7.5244	27.7608	0.22727	27.6902	4.85518		29.0582	4.63328	27.8193	3.41006	27.9149	2.65494	28.0166	1.62147	28.0125	0.97281
	24.852	78.4775	0.084	-10.4394		25.784	30.9068	20.652	9.45251	28.084	11.8501	27.972	3.4045	28.46	-0.9186		24.9843	10.3955	27.5961	9.33615	27.6431	7.56255	27.8274	0.25973	27.7569	4.8894		29.2035	4.669	27.9564	3.43452	28.0488	2.67711	28.1682	1.63928	28.1578	0.98626
	24.928	78.7412	0.1	-10.4349		25.852	31.0351	20.724	9.51156	28.152	11.9291	28.048	3.46293	28.536	-0.85979		25.0588	10.4351	27.6706	9.37552	27.7137	7.5986	27.9176	0.28929	27.8314	4.91884		29.351	4.70513	28.0997	3.45924	28.1942	2.69979	28.3157	1.65713	28.297	1
	25	79.0037	0.116	-10.4304		25.92	31.1606	20.8	9.57117	28.216	12.0107	28.128	3.52901	28.608	-0.80049		25.1294	10.4717	27.7412	9.41504	27.8	7.63791	27.9843	0.32193	27.9059	4.94899		29.4932	4.74296	28.2336	3.48485	28.3416	2.72043	28.4579	1.67518	28.4714	1.01412
	25.072	79.2632	0.132	-10.4314		25.988	31.287	20.888	9.63138	28.276	12.0853	28.2	3.59581	28.696	-0.73681		25.2157	10.5112	27.8078	9.45217	27.8745	7.67739	28.0588	0.35471	27.9765	4.97692		29.6407	4.78117	28.3749	3.51142	28.4797	2.74418	28.6023	1.69366	28.622	1.0284
	25.136	79.5254	0.144	-10.4249		26.06	31.4142	20.968	9.68907	28.34	12.1605	28.264	3.65569	28.76	-0.67882		25.2941	10.5453	27.8784	9.48906	27.949	7.7166	28.1294	0.38467	28.0471	5.00549		29.7726	4.81831	28.513	3.54112	28.621	2.76959	28.7383	1.71137	28.7643	1.04208
	25.204	79.7924	0.156	-10.4207		26.132	31.5419	21.04	9.74488	28.404	12.236	28.328	3.71254	28.828	-0.61953		25.3686	10.5801	27.9529	9.52581	28.0078	7.75828	28.2	0.41784	28.1216	5.03437		29.9086	4.85345	28.6542	3.57082	28.7892	2.79318	28.8681	1.7295	28.9055	1.0557
	25.268	80.0702	0.172	-10.4209		26.204	31.6676	21.112	9.80194	28.468	12.3079	28.4	3.77398	28.896	-0.55961		25.4471	10.6151	28.0196	9.56883	28.0706	7.79996	28.2941	0.44865	28.1882	5.06377		30.0488	4.88916	28.7965	3.60002	28.9346	2.81733	29.0062	1.75039	29.0447	1.06969
	25.332	80.3469	0.184	-10.4309		26.268	31.795	21.184	9.85953	28.544	12.3799	28.468	3.83622	28.964	-0.49974		25.5216	10.6534	28.0863	9.61245	28.1294	7.84178	28.3569	0.4747	28.2588	5.09714		30.2181	4.92455	28.9564	3.62856	29.0768	2.84233	29.1443	1.77097	29.1869	1.08501
	25.392	80.6229	0.196	-10.4225		26.332	31.9199	21.26	9.92076	28.62	12.4586	28.54	3.90243	29.024	-0.43991		25.5882	10.6902	28.1529	9.65623	28.1922	7.88072	28.4275	0.50457	28.349	5.13153		30.3603	4.961	29.0955	3.65716	29.2181	2.86762	29.2783	1.79169	29.324	1.10074
	25.452	80.9005	0.204	-10.4217		26.4	32.053	21.336	9.97792	28.692	12.53	28.612	3.96564	29.088	-0.37941		25.6549	10.7281	28.2235	9.69972	28.2628	7.9227	28.498	0.53789	28.4157	5.16401		30.4922	4.99732	29.2284	3.684	29.3593	2.89164	29.4123	1.81258	29.46	1.11538
	25.52	81.1856	0.22	-10.4306		26.468	32.1904	21.408	10.0418	28.76	12.6015	28.684	4.02586	29.152	-0.31823		25.7255	10.7693	28.298	9.74041	28.3333	7.96147	28.5686	0.56905	28.4824	5.19743		30.6251	5.03431	29.3572	3.71015	29.4922	2.91469	29.5421	1.83252	29.5971	1.13087
	25.588	81.4744	0.232	-10.436		26.54	32.3216	21.484	10.103	28.832	12.6806	28.752	4.08624	29.224	-0.25318		25.8078	10.8101	28.3726	9.77841	28.3961	7.99659	28.6353	0.59448	28.5529	5.22885		30.7549	5.07022	29.4932	3.73732	29.621	2.93811	29.676	1.85287	29.7456	1.14796
	25.66	81.7519	0.248	-10.4487		26.616	32.4612	21.556	10.1622	28.904	12.757	28.844	4.14363	29.3	-0.19122		25.8863	10.8476	28.4431	9.81699	28.451	8.03136	28.7098	0.62802	28.6235	5.26371		30.8806	5.10632	29.6376	3.7654	29.7612	2.96255	29.8224	1.8729	29.8868	1.16518
	25.744	82.0396	0.268	-10.4535		26.692	32.5983	21.644	10.2263	28.976	12.8376	28.916	4.20181	29.38	-0.13552		25.9569	10.8818	28.5137	9.85679	28.5059	8.06963	28.7765	0.66724	28.6941	5.29326		31.0145	5.14337	29.7798	3.794	29.918	2.98843	29.9647	1.89438	30.0249	1.18295
	25.812	82.3117	0.284	-10.4613		26.768	32.7397	21.716	10.2907	29.044	12.912	28.992	4.25691	29.456	-0.07528		26.0196	10.9167	28.5804	9.89416	28.5804	8.10891	28.8392	0.70134	28.7608	5.3235		31.1547	5.17953	29.918	3.82467	30.0561	3.01372	30.1007	1.91621	30.1558	1.19922
	25.884	82.5796	0.304	-10.4588		26.86	32.8718	21.796	10.3562	29.116	12.9947	29.072	4.31583	29.556	-0.01434		26.0824	10.956	28.6431	9.94074	28.6627	8.15134	28.9059	0.73375	28.8314	5.3546		31.2866	5.21631	30.054	3.85587	30.2098	3.04049	30.2368	1.93693	30.2918	1.21516
	25.964	82.8494	0.336	-10.4614		26.94	33.0055	21.876	10.4235	29.188	13.0754	29.14	4.37541	29.628	0.04029		26.1529	10.9999	28.698	9.98504	28.7412	8.19015	28.9765	0.76406	28.898	5.38619		31.4154	5.25551	30.1942	3.8849	30.3427	3.06646	30.3717	1.95826	30.4216	1.23139
	26.04	83.1161	0.348	-10.4711		27.016	33.1435	21.956	10.4878	29.256	13.1508	29.208	4.43561	29.692	0.09554		26.2196	11.0453	28.7569	10.0266	28.8196	8.22867	29.0392	0.7977	28.9608	5.41733		31.5504	5.29491	30.3385	3.91599	30.4725	3.09164	30.5109	1.97942	30.5504	1.24656
	26.12	83.3613	0.376	-10.4749		27.084	33.2864	22.032	10.5494	29.332	13.2284	29.276	4.49882	29.752	0.16152		26.2863	11.0861	28.8157	10.0655	28.8902	8.26495	29.0941	0.83166	29.0275	5.45399		31.6802	5.33599	30.4746	3.94692	30.6002	3.11649	30.6511	2.00152	30.6791	1.26116
	26.204	83.6194	0.4	-10.4727		27.148	33.4245	22.116	10.6125	29.408	13.3078	29.344	4.55739	29.812	0.22421		26.3529	11.1275	28.8784	10.1076	28.9608	8.30433	29.1529	0.86556	29.0902	5.49062		31.8131	5.37714	30.6116	3.97807	30.7352	3.14305	30.7871	2.02186	30.8048	1.27653
	26.28	83.8643	0.424	-10.4777		27.22	33.5686	22.2	10.681	29.472	13.3882	29.412	4.62209	29.872	0.2836		26.4157	11.1697	28.949	10.1472	29.0314	8.34112	29.2157	0.89903	29.149	5.52163		31.9429	5.41965	30.7518	4.00838	30.8795	3.16969	30.9138	2.04235	30.9387	1.29264
	26.356	84.1073	0.448	-10.4743		27.292	33.7113	22.28	10.751	29.544	13.4726	29.476	4.68346	29.932	0.3435		26.4824	11.2127	29.0157	10.1901	29.098	8.37861	29.2824	0.93487	29.2118	5.55303		32.0758	5.4612	30.8795	4.03804	31.0176	3.19547	31.055	2.06342	31.0768	1.30873
	26.432	84.3485	0.472	-10.4892		27.368	33.8456	22.36	10.8186	29.608	13.5536	29.544	4.74534	29.984	0.40456		26.5569	11.2556	29.0784	10.2332	29.1608	8.4137	29.3529	0.96749	29.298	5.58444		32.1973	5.50385	31.0343	4.06914	31.1454	3.22175	31.1859	2.0838	31.2066	1.32591
	26.512	84.5936	0.5	-10.4903		27.444	33.9888	22.436	10.8868	29.676	13.6312	29.636	4.8039	30.044	0.46673		26.6314	11.292	29.1608	10.2766	29.2196	8.4491	29.4196	0.99971	29.3647	5.61288		32.324	5.54666	31.1651	4.0997	31.2627	3.2494	31.3084	2.10301	31.3323	1.34376
	26.56	84.8332	0.528	-10.4911		27.524	34.137	22.512	10.9557	29.744	13.7081	29.716	4.86291	30.1	0.52997		26.7059	11.3284	29.2039	10.3178	29.2824	8.48752	29.4863	1.03167	29.4275	5.64691		32.4496	5.58993	31.2887	4.13063	31.3894	3.27806	31.432	2.12314	31.4631	1.362
	26.628	85.0751	0.556	-10.4915		27.596	34.2829	22.592	11.0291	29.808	13.7843	29.792	4.923	30.16	0.59426		26.7843	11.3712	29.2628	10.3594	29.3647	8.52906	29.5569	1.061	29.4902	5.68039		32.5711	5.63255	31.4102	4.16182	31.5244	3.30575	31.5628	2.1433	31.5971	1.38035
	26.692	85.3198	0.58	-10.4991		27.66	34.4302	22.668	11.0966	29.876	13.8593	29.864	4.98101	30.22	0.65637		26.8549	11.4147	29.3177	10.3983	29.4275	8.56802	29.6274	1.09046	29.5529	5.71355		32.6947	5.67699	31.5358	4.19381	31.6594	3.33346	31.6978	2.16225	31.73	1.3984
	26.776	85.5566	0.608	-10.4931		27.728	34.5778	22.744	11.1614	29.948	13.9329	29.936	5.04386	30.276	0.71692		26.949	11.4526	29.3843	10.4404	29.4863	8.61088	29.6941	1.12604	29.6157	5.74395		32.8432	5.72202	31.6646	4.22715	31.7819	3.36134	31.8266	2.18175	31.8598	1.41592
	26.836	85.8014	0.636	-10.4847		27.8	34.7218	22.812	11.2258	30.016	14.0126	30	5.1045	30.34	0.77517		27.0275	11.494	29.4431	10.4882	29.549	8.65195	29.7569	1.16213	29.6823	5.7744		32.9699	5.76759	31.7965	4.2591	31.9169	3.38943	31.9512	2.20225	31.9844	1.4333
	26.904	86.0393	0.66	-10.4813		27.872	34.8657	22.88	11.2936	30.084	14.0848	30.064	5.16602	30.424	0.83727		27.098	11.5363	29.5137	10.5304	29.6078	8.69077	29.8274	1.19838	29.749	5.80771		33.0945	5.81155	31.9346	4.29214	32.0332	3.41671	32.0758	2.22322	32.109	1.45143
	26.972	86.2973	0.688	-10.4773		27.94	35.0092	22.964	11.359	30.148	14.157	30.128	5.22137	30.5	0.90315		27.1647	11.5791	29.5843	10.5759	29.6745	8.73265	29.8941	1.23442	29.8157	5.8409		33.2191	5.85676	32.0727	4.32553	32.1547	3.44468	32.2108	2.2432	32.2378	1.46962
	27.04	86.5441	0.716	-10.4728		28	35.1527	23.052	11.4258	30.212	14.229	30.184	5.28127	30.58	0.96962		27.2314	11.6218	29.651	10.6217	29.7372	8.77131	29.9608	1.26466	29.8823	5.87363		33.351	5.90233	32.1983	4.35861	32.2835	3.47318	32.351	2.26325	32.3666	1.48926
	27.112	86.7991	0.744	-10.4678		28.072	35.2935	23.128	11.4899	30.276	14.3073	30.24	5.34243	30.66	1.03023		27.298	11.6698	29.7176	10.6646	29.8118	8.81266	30.0235	1.29248	29.9647	5.9061		33.4663	5.9492	32.3229	4.39189	32.4123	3.49888	32.4756	2.28404	32.5171	1.50959
	27.18	87.0496	0.768	-10.4622		28.172	35.4383	23.2	11.5582	30.336	14.3825	30.296	5.40162	30.732	1.09957		27.3765	11.7169	29.8	10.7073	29.8863	8.85678	30.0824	1.32323	30.0275	5.93272		33.5784	5.995	32.4465	4.42686	32.5369	3.52653	32.5929	2.30524	32.6459	1.52824
	27.248	87.304	0.796	-10.4484		28.244	35.5761	23.264	11.6205	30.424	14.4588	30.36	5.46958	30.804	1.17128		27.4431	11.763	29.8627	10.7499	29.9529	8.90062	30.1451	1.35072	30.0863	5.9621		33.7113	6.04122	32.5691	4.45922	32.6615	3.55612	32.7165	2.32737	32.7674	1.54777
	27.316	87.5628	0.824	-10.4394		28.316	35.7204	23.34	11.6868	30.492	14.5398	30.428	5.53924	30.872	1.24142		27.5059	11.8058	29.9176	10.7956	30.0196	8.94373	30.2118	1.38146	30.149	5.99441		33.8287	6.08822	32.6864	4.49162	32.7933	3.5852	32.8401	2.34972	32.8858	1.56633
	27.384	87.8342	0.864	-10.4375		28.388	35.8671	23.412	11.76	30.56	14.6182	30.5	5.6067	30.94	1.31623		27.5765	11.8454	29.9765	10.8413	30.0863	8.98097	30.2824	1.413	30.2196	6.02405		33.9481	6.13492	32.8058	4.52366	32.919	3.61331	32.9647	2.37184	32.999	1.58519
	27.452	88.0981	0.9	-10.4371		28.452	36.0098	23.48	11.8299	30.62	14.701	30.576	5.67184	31.004	1.38863		27.6471	11.885	30.0392	10.8839	30.149	9.02724	30.3412	1.45654	30.2863	6.0602		34.0716	6.18194	32.92	4.55879	33.0374	3.64003	33.0862	2.39528	33.1205	1.60328
	27.516	88.3636	0.928	-10.4307		28.524	36.1558	23.548	11.8932	30.684	14.7815	30.644	5.74152	31.092	1.45467		27.7176	11.931	30.1059	10.9324	30.2118	9.06789	30.4235	1.50017	30.349	6.09467		34.189	6.22858	33.0374	4.59557	33.1506	3.66764	33.2046	2.41838	33.244	1.62188
	27.6	88.6369	0.956	-10.4317		28.592	36.2978	23.62	11.9644	30.744	14.8595	30.716	5.80553	31.16	1.52054		27.7843	11.9747	30.1765	10.9812	30.2784	9.11201	30.4902	1.53834	30.4196	6.12711		34.3011	6.27661	33.1558	4.62975	33.2627	3.6976	33.3136	2.4407	33.3686	1.64089
	27.664	88.9186	0.98	-10.4344		28.664	36.4402	23.704	12.0333	30.804	14.9411	30.776	5.87456	31.224	1.58611		27.851	12.0212	30.2431	11.0276	30.3412	9.15015	30.5608	1.57128	30.5176	6.15716		34.4102	6.32514	33.2731	4.6665	33.3749	3.72787	33.4154	2.46528	33.4912	1.66125
	27.736	89.1994	1.004	-10.4391		28.732	36.5795	23.788	12.1035	30.876	15.0229	30.836	5.94848	31.288	1.65572		27.9176	12.0676	30.3059	11.0719	30.4039	9.19082	30.6274	1.60437	30.5882	6.18758		34.5151	6.37448	33.3915	4.70206	33.487	3.75633	33.5182	2.49061	33.6033	1.68104
	27.808	89.4681	1.032	-10.446		28.804	36.7193	23.86	12.1718	30.944	15.0984	30.892	6.02019	31.348	1.72294		27.9843	12.1167	30.3647	11.1161	30.4667	9.23468	30.698	1.63403	30.651	6.22117		34.6189	6.42374	33.5161	4.73691	33.6064	3.78629	33.6293	2.51455	33.7041	1.70159
	27.884	89.7364	1.056	-10.4475		28.872	36.8669	23.936	12.2417	31.012	15.1819	30.956	6.08957	31.404	1.79151		28.0431	12.1569	30.4235	11.1654	30.5294	9.27606	30.7608	1.66621	30.7176	6.25493		34.7227	6.47164	33.6365	4.77254	33.7321	3.81546	33.7394	2.53796	33.8079	1.72255
	27.956	89.9861	1.084	-10.449		28.944	37.0151	24.008	12.3171	31.08	15.267	31.016	6.16345	31.46	1.85808		28.1059	12.2025	30.4902	11.2143	30.5922	9.32029	30.8196	1.69846	30.7961	6.28847		34.8338	6.52294	33.757	4.80904	33.8608	3.84494	33.8629	2.56244	33.9138	1.74348
	28.024	90.2387	1.116	-10.4431		29.016	37.1598	24.092	12.3906	31.144	15.3502	31.076	6.23861	31.516	1.9263		28.1765	12.2421	30.5569	11.2601	30.651	9.35796	30.8823	1.73094	30.8549	6.32199		34.9637	6.5731	33.8754	4.84464	33.9844	3.87397	33.9834	2.58846	34.028	1.76431
	28.092	90.487	1.152	-10.4482		29.084	37.297	24.168	12.4653	31.208	15.4383	31.14	6.30857	31.564	1.99988		28.2431	12.2784	30.6196	11.3088	30.7098	9.39228	30.9451	1.76701	30.9137	6.35306		35.0737	6.62243	33.9875	4.87971	34.1277	3.9032	34.1007	2.61528	34.1506	1.78574
	28.156	90.7238	1.172	-10.4459		29.152	37.4346	24.252	12.5481	31.276	15.5239	31.188	6.38401	31.612	2.07481		28.3177	12.3134	30.6823	11.3572	30.7686	9.42971	31.0078	1.79786	30.9765	6.38446		35.1807	6.67071	34.1007	4.91526	34.242	3.9331	34.2108	2.64208	34.2741	1.8078
	28.232	90.9684	1.208	-10.4492		29.212	37.5768	24.332	12.6255	31.336	15.6109	31.236	6.46095	31.664	2.1548		28.3922	12.3536	30.749	11.3997	30.8549	9.47614	31.0667	1.83208	31.0353	6.41637		35.2876	6.72113	34.216	4.95044	34.3437	3.9638	34.3188	2.66905	34.405	1.82973
	28.3	91.227	1.248	-10.4451		29.28	37.7196	24.404	12.7043	31.392	15.6957	31.288	6.53923	31.724	2.2334		28.4667	12.3971	30.8157	11.4422	30.9137	9.51691	31.1255	1.86662	31.0902	6.45154		35.3915	6.77203	34.3344	4.98547	34.4486	3.99491	34.4341	2.69574	34.5296	1.85118
	28.368	91.4631	1.28	-10.4434		29.356	37.8626	24.48	12.7837	31.452	15.778	31.348	6.61553	31.796	2.31045		28.549	12.4381	30.8823	11.484	30.9765	9.56054	31.1843	1.90111	31.149	6.48644		35.4984	6.82304	34.4517	5.02123	34.5462	4.0246	34.5431	2.72055	34.6532	1.87043
	28.436	91.7004	1.308	-10.444		29.42	38.0055	24.56	12.8565	31.508	15.8575	31.42	6.69285	31.864	2.38895		28.6235	12.4794	30.9451	11.5195	31.0353	9.60455	31.2471	1.93253	31.2078	6.52068		35.6044	6.87331	34.5628	5.05656	34.6417	4.05367	34.6573	2.74716	34.7747	1.89135
	28.504	91.9396	1.336	-10.445		29.492	38.1481	24.632	12.9333	31.568	15.9339	31.5	6.77102	31.932	2.46804		28.6941	12.5147	31.0118	11.5576	31.0902	9.64905	31.302	1.96417	31.2667	6.55448		35.7113	6.92471	34.6739	5.0925	34.7456	4.08273	34.7985	2.77472	34.8951	1.91247
	28.572	92.187	1.368	-10.4385		29.56	38.2938	24.7	13.0076	31.632	16.0139	31.572	6.84671	31.996	2.55071		28.7529	12.5525	31.0784	11.6017	31.1529	9.6936	31.3608	1.99619	31.3255	6.58537		35.8172	6.97334	34.7861	5.1289	34.8588	4.11521	34.9117	2.80245	35.0042	1.93354
	28.64	92.4114	1.4	-10.4377		29.628	38.4362	24.772	13.0861	31.692	16.0946	31.64	6.91971	32.06	2.62983		28.8196	12.5871	31.1412	11.6459	31.2157	9.73774	31.4118	2.02819	31.3882	6.61934		35.9304	7.02129	34.9097	5.16483	34.9772	4.14789	35.0166	2.82999	35.1049	1.95413
	28.704	92.6505	1.428	-10.4371		29.708	38.5787	24.872	13.1687	31.756	16.1771	31.708	6.9968	32.124	2.71602		28.8823	12.6274	31.2039	11.6898	31.2824	9.77841	31.4667	2.05506	31.4431	6.65077		36.0498	7.0702	35.0177	5.19985	35.0955	4.18038	35.1205	2.8574	35.1994	1.97541
	28.788	92.8953	1.46	-10.4366		29.788	38.721	24.952	13.2558	31.824	16.2578	31.772	7.07843	32.188	2.79902		28.9412	12.6679	31.2706	11.736	31.3451	9.81833	31.5176	2.08851	31.5176	6.68245		36.1475	7.11979	35.1184	5.23562	35.2087	4.21369	35.2295	2.88493	35.2887	1.99632
	28.852	93.1141	1.496	-10.4362		29.86	38.8706	25.028	13.3435	31.888	16.3434	31.856	7.16131	32.256	2.87868		29.0039	12.7053	31.3294	11.7789	31.4078	9.85761	31.5765	2.12495	31.5686	6.71714		36.2388	7.17031	35.2067	5.27276	35.3126	4.24591	35.3416	2.91165	35.3728	2.0168
	28.916	93.357	1.528	-10.4416		29.924	39.0202	25.1	13.4278	31.952	16.4273	31.92	7.24141	32.32	2.95169		29.0588	12.7405	31.3882	11.8159	31.4667	9.89375	31.6353	2.16511	31.6235	6.75187		36.3302	7.22198	35.2991	5.3094	35.4154	4.2776	35.4548	2.93866	35.4559	2.03645
	28.972	93.5977	1.56	-10.4451		29.984	39.1696	25.172	13.5117	32.016	16.509	31.988	7.32169	32.376	3.02865		29.1098	12.7797	31.4431	11.8555	31.5294	9.93258	31.698	2.20072	31.6823	6.78365		36.4216	7.27337	35.4071	5.34536	35.5223	4.30832	35.5701	2.96649	35.541	2.05753
	29.032	93.8423	1.592	-10.4469		30.06	39.3153	25.244	13.588	32.08	16.5985	32.048	7.4051	32.428	3.10936		29.1686	12.8199	31.502	11.8939	31.6157	9.96842	31.7569	2.2372	31.7451	6.81844		36.5088	7.32474	35.5223	5.38191	35.6334	4.33881	35.6822	2.99442	35.6407	2.07974
	29.096	94.078	1.624	-10.4471		30.104	39.4501	25.316	13.661	32.14	16.6889	32.112	7.48201	32.48	3.18981		29.2314	12.8574	31.5608	11.9371	31.6784	10.0013	31.8118	2.27467	31.8	6.85324		36.5846	7.3738	35.6376	5.41808	35.7373	4.37125	35.7892	3.02325	35.7497	2.10167
	29.16	94.3259	1.66	-10.4459		30.168	39.5953	25.376	13.7381	32.196	16.7768	32.172	7.55986	32.54	3.26596		29.302	12.8917	31.6274	11.9767	31.7451	10.0372	31.8745	2.31329	31.8549	6.88824		36.6584	7.42268	35.7425	5.45532	35.8318	4.4038	35.8899	3.05206	35.864	2.12259
	29.224	94.5729	1.696	-10.4434		30.236	39.7367	25.444	13.8229	32.252	16.8657	32.228	7.64224	32.6	3.34145		29.3686	12.9286	31.6941	12.0192	31.8078	10.0762	31.9294	2.34945	31.9137	6.91781		36.7591	7.47304	35.8359	5.49272	35.9263	4.43596	35.9907	3.08161	35.9772	2.14333
	29.288	94.8324	1.736	-10.4397		30.3	39.8802	25.516	13.9013	32.308	16.9458	32.28	7.72581	32.664	3.42065		29.4314	12.9681	31.7569	12.0594	31.8627	10.1208	31.9843	2.38531	31.9765	6.95372		36.8546	7.52383	35.9273	5.53024	36.0208	4.46735	36.0872	3.10919	36.0935	2.16359
	29.356	95.0937	1.772	-10.435		30.36	40.0219	25.592	13.9731	32.36	17.0382	32.336	7.81038	32.736	3.50021		29.4941	13.0137	31.8196	12.1	31.9216	10.1624	32.0471	2.42422	32.0353	6.99035		36.9512	7.57528	36.0208	5.56866	36.1225	4.5	36.1828	3.13607	36.2004	2.18499
	29.42	95.3701	1.808	-10.4293		30.424	40.1659	25.672	14.0525	32.42	17.1288	32.392	7.89261	32.8	3.57609		29.5569	13.0569	31.8745	12.1406	31.9765	10.1978	32.1059	2.46685	32.0941	7.03052		37.0467	7.62626	36.1236	5.60766	36.2233	4.53173	36.2752	3.16313	36.3043	2.20599
	29.484	95.6374	1.844	-10.4118		30.488	40.3094	25.772	14.1294	32.476	17.2176	32.452	7.97922	32.86	3.65577		29.6196	13.1004	31.9294	12.1806	32.0353	10.2324	32.1726	2.51019	32.1529	7.06544		37.1392	7.67593	36.2243	5.64651	36.3198	4.5637	36.3645	3.19	36.405	2.22703
	29.548	95.9298	1.884	-10.4088		30.552	40.4485	25.844	14.2001	32.536	17.3159	32.516	8.06303	32.924	3.73279		29.6902	13.1438	31.9765	12.2227	32.098	10.272	32.2274	2.55384	32.2118	7.10052		37.2285	7.72579	36.3178	5.68336	36.4237	4.59605	36.4538	3.2161	36.5057	2.24792
	29.612	96.2299	1.92	-10.405		30.624	40.593	25.916	14.2761	32.612	17.4138	32.6	8.13998	32.984	3.80308		29.7647	13.1899	32.0235	12.2645	32.1529	10.3115	32.2824	2.59477	32.2745	7.13273		37.3219	7.77543	36.4091	5.72028	36.5202	4.62849	36.5514	3.24201	36.5992	2.2679
	29.708	96.5412	1.952	-10.395		30.712	40.7365	25.988	14.3575	32.676	17.5147	32.656	8.21679	33.044	3.87339		29.8392	13.2329	32.0823	12.3034	32.2235	10.3453	32.3372	2.63575	32.3372	7.16484		37.4112	7.82451	36.5067	5.75759	36.6085	4.65985	36.6449	3.26969	36.6885	2.28908
	29.768	96.8319	1.984	-10.3866		30.772	40.8792	26.056	14.4405	32.74	17.6145	32.708	8.29316	33.12	3.94734		29.902	13.2788	32.1412	12.3452	32.2824	10.385	32.3922	2.67637	32.3961	7.19757		37.4984	7.87165	36.6054	5.7959	36.6926	4.69071	36.7362	3.29685	36.7819	2.31045
	29.832	97.134	2.02	-10.3796		30.836	41.0243	26.136	14.5208	32.8	17.7158	32.756	8.37584	33.176	4.02151		29.9608	13.3218	32.2039	12.3844	32.3412	10.4249	32.4549	2.71357	32.4627	7.23424		37.5857	7.92039	36.7051	5.83499	36.7819	4.72208	36.8287	3.32199	36.8712	2.33125
	29.896	97.4296	2.052	-10.3798		30.9	41.1752	26.22	14.5989	32.856	17.8183	32.812	8.45125	33.232	4.09636		30.0235	13.3614	32.2667	12.4208	32.3961	10.4678	32.5137	2.74806	32.5216	7.26867		37.6729	7.96739	36.8193	5.8739	36.8764	4.75328	36.9169	3.34695	36.9554	2.35217
	29.952	97.7242	2.088	-10.3794		30.972	41.3156	26.292	14.6782	32.912	17.9191	32.872	8.5268	33.296	4.17167		30.0902	13.4063	32.3294	12.4605	32.4549	10.5081	32.5765	2.78313	32.6078	7.30676		37.757	8.01403	36.9159	5.91219	36.9792	4.78613	36.9948	3.37243	37.0426	2.37248
	30.012	98.0362	2.124	-10.3788		31.036	41.4521	26.364	14.7618	32.968	18.0216	32.94	8.60607	33.356	4.24721		30.1804	13.4539	32.3961	12.5036	32.5098	10.5458	32.6392	2.82148	32.6745	7.34235		37.838	8.06031	37.001	5.95039	37.0696	4.81852	37.0696	3.3976	37.1246	2.39348
	30.072	98.3393	2.168	-10.3779		31.1	41.5946	26.44	14.8422	33.024	18.1284	33.012	8.68564	33.416	4.32275		30.251	13.4985	32.4863	12.5468	32.5608	10.5863	32.7137	2.86323	32.7373	7.37761		37.9138	8.10579	37.082	5.98962	37.1568	4.85152	37.1506	3.42363	37.2077	2.41486
	30.136	98.6391	2.204	-10.3692		31.168	41.7328	26.52	14.9237	33.088	18.2321	33.08	8.7659	33.476	4.39875		30.3137	13.5403	32.5529	12.5903	32.6078	10.6291	32.7647	2.90273	32.7961	7.4153		37.9979	8.1495	37.1641	6.02874	37.2471	4.88521	37.2336	3.45077	37.2918	2.43566
	30.196	98.9411	2.248	-10.3661		31.228	41.8665	26.596	15.0035	33.148	18.3331	33.144	8.84033	33.532	4.47635		30.3765	13.5825	32.6157	12.6342	32.6628	10.6718	32.8274	2.94271	32.8549	7.45821		38.0779	8.19285	37.2471	6.06746	37.3323	4.91744	37.3198	3.477	37.3749	2.45703
	30.256	99.2244	2.288	-10.3553		31.292	41.9962	26.66	15.0844	33.204	18.4316	33.204	8.91946	33.588	4.55849		30.4392	13.6285	32.6745	12.6749	32.7373	10.7119	32.8863	2.98273	32.9177	7.49758		38.1589	8.23473	37.3354	6.10639	37.4133	4.94916	37.4071	3.50237	37.4548	2.47858
	30.316	99.4869	2.328	-10.3446		31.356	42.126	26.728	15.1693	33.256	18.5377	33.268	8.99915	33.644	4.64042		30.502	13.6751	32.7255	12.7209	32.7961	10.7553	32.9451	3.01975	32.9922	7.53358		38.2399	8.27695	37.4237	6.14522	37.4953	4.98143	37.5005	3.52714	37.5358	2.49974
	30.38	99.7567	2.364	-10.3437		31.42	42.2589	26.796	15.2585	33.328	18.6481	33.36	9.08294	33.7	4.71497		30.5647	13.7219	32.7765	12.7638	32.8627	10.7957	33.0078	3.05647	33.051	7.569		38.3146	8.31788	37.5099	6.18377	37.5846	5.01259	37.5898	3.5543	37.6158	2.52069
	30.448	100.041	2.4	-10.3397		31.484	42.3978	26.868	15.3423	33.388	18.7551	33.42	9.16431	33.756	4.78951		30.6274	13.7686	32.8314	12.8064	32.9255	10.8361	33.0628	3.0988	33.1059	7.60081		38.3863	8.35778	37.5981	6.22292	37.6719	5.04198	37.6791	3.58146	37.6957	2.54231
	30.524	100.318	2.44	-10.3436		31.548	42.5362	26.944	15.4343	33.444	18.8585	33.48	9.24995	33.812	4.87153		30.6941	13.8113	32.8863	12.8514	32.9882	10.8764	33.1137	3.14425	33.1569	7.63238		38.4538	8.39549	37.6812	6.26046	37.757	5.0731	37.7788	3.60598	37.7705	2.56313
	30.6	100.58	2.48	-10.3478		31.608	42.6676	27.016	15.5235	33.504	18.9654	33.536	9.33645	33.872	4.9475		30.7961	13.8445	32.9412	12.8931	33.0431	10.9135	33.1686	3.18663	33.2118	7.667		38.5171	8.43304	37.7632	6.2968	37.837	5.10409	37.864	3.63057	37.8422	2.58373
	30.676	100.849	2.524	-10.3524		31.676	42.8025	27.084	15.6171	33.564	19.0761	33.592	9.4204	33.932	5.02797		30.8667	13.883	32.9882	12.9374	33.102	10.9503	33.2196	3.23131	33.2667	7.70166		38.5805	8.47019	37.8484	6.33579	37.9159	5.13386	37.9439	3.65676	37.919	2.60429
	30.744	101.101	2.568	-10.3578		31.768	42.9307	27.148	15.7016	33.62	19.1831	33.648	9.50152	33.992	5.1089		30.9372	13.9237	33.0314	12.9787	33.1529	10.9862	33.2745	3.27846	33.3216	7.73596		38.6428	8.50628	37.9304	6.37248	37.9948	5.16336	38.0239	3.68247	37.9917	2.62441
	30.808	101.343	2.608	-10.3638		31.808	43.0519	27.208	15.7836	33.68	19.2899	33.708	9.58649	34.048	5.18937		31.0078	13.9613	33.0823	13.0196	33.2039	11.0225	33.3294	3.32246	33.3725	7.77269		38.7051	8.54187	38.0104	6.41017	38.0737	5.1929	38.0986	3.70718	38.0602	2.64433
	30.876	101.597	2.644	-10.3708		31.876	43.1803	27.28	15.8698	33.74	19.3928	33.764	9.67187	34.104	5.26598		31.0745	14.0025	33.1333	13.0628	33.2588	11.0541	33.3961	3.35712	33.4235	7.80624		38.783	8.5748	38.0862	6.44699	38.1485	5.22375	38.1734	3.73124	38.1288	2.66485
	30.964	101.84	2.68	-10.3767		31.94	43.3056	27.36	15.9636	33.796	19.5022	33.824	9.75422	34.16	5.34619		31.1373	14.0388	33.1922	13.1054	33.3137	11.0972	33.4471	3.39039	33.4745	7.84257		38.8546	8.60806	38.161	6.48198	38.2201	5.2548	38.2492	3.75533	38.2004	2.68589
	31.008	102.082	2.716	-10.3738		32.004	43.4377	27.444	16.0545	33.876	19.6044	33.892	9.84093	34.212	5.41646		31.1922	14.0787	33.251	13.1443	33.3725	11.1372	33.502	3.42817	33.5216	7.87607		38.9211	8.64142	38.2326	6.51799	38.2876	5.28329	38.3198	3.77923	38.2741	2.70647
	31.088	102.311	2.752	-10.3701		32.084	43.5668	27.52	16.1461	33.94	19.7028	33.944	9.92222	34.268	5.49112		31.2431	14.1186	33.3137	13.1858	33.4275	11.1743	33.5412	3.46537	33.5647	7.9127		38.9938	8.67402	38.3032	6.55263	38.3541	5.31054	38.3905	3.80224	38.3489	2.72733
	31.124	102.549	2.784	-10.3653		32.124	43.7003	27.62	16.2355	33.996	19.7975	34	10.0048	34.324	5.56993		31.2941	14.158	33.3765	13.2276	33.4784	11.2144	33.6157	3.50214	33.6157	7.94948		39.0602	8.70495	38.378	6.58707	38.4216	5.3396	38.4621	3.82519	38.4237	2.74661
	31.176	102.787	2.82	-10.3597		32.184	43.8318	27.696	16.3301	34.032	19.8996	34.06	10.0883	34.376	5.64949		31.349	14.1937	33.4314	13.2665	33.5294	11.2543	33.651	3.53545	33.6667	7.98341		39.1277	8.73599	38.4465	6.62123	38.4901	5.36795	38.5327	3.84782	38.4984	2.76525
	31.236	103.027	2.86	-10.353		32.256	43.9615	27.764	16.4232	34.1	20.0015	34.116	10.1762	34.428	5.73335		31.4	14.2348	33.4863	13.3021	33.5765	11.2943	33.698	3.57119	33.7216	8.01728		39.19	8.76703	38.5317	6.65426	38.5587	5.39617	38.596	3.87094	38.5701	2.78576
	31.296	103.265	2.9	-10.3454		32.292	44.0956	27.832	16.5184	34.16	20.0997	34.168	10.2644	34.476	5.82128		31.451	14.2724	33.5373	13.3398	33.6314	11.3312	33.7647	3.60635	33.7765	8.05068		39.2492	8.79489	38.6044	6.68633	38.621	5.42434	38.6594	3.89342	38.6397	2.80577
	31.356	103.497	2.948	-10.3368		32.364	44.2268	27.896	16.6151	34.224	20.1982	34.224	10.3526	34.544	5.90995		31.498	14.3151	33.5882	13.3795	33.6863	11.3651	33.8157	3.64368	33.8353	8.08639		39.3178	8.82218	38.6594	6.71846	38.6864	5.45243	38.7176	3.91507	38.7041	2.82537
	31.416	103.725	2.992	-10.3272		32.404	44.3655	27.96	16.7132	34.288	20.2964	34.276	10.445	34.6	5.99283		31.5451	14.3544	33.6392	13.4183	33.7412	11.4057	33.8706	3.68017	33.8902	8.122		39.3801	8.84912	38.7248	6.75039	38.7539	5.47992	38.783	3.93565	38.7705	2.84495
	31.472	103.976	3.036	-10.3321		32.476	44.5091	28.024	16.8083	34.348	20.3971	34.328	10.535	34.652	6.07034		31.6	14.3932	33.6941	13.4556	33.8	11.45	33.9059	3.71336	33.9451	8.15769		39.4361	8.8749	38.7913	6.78162	38.8235	5.50702	38.8494	3.9564	38.8328	2.86522
	31.524	104.212	3.084	-10.3308		32.512	44.6479	28.092	16.9109	34.408	20.4935	34.396	10.6254	34.708	6.15299		31.6627	14.4289	33.7451	13.4897	33.851	11.4937	33.9608	3.74658	34.0196	8.19625		39.4901	8.89955	38.8692	6.81074	38.893	5.53295	38.9159	3.97662	38.8962	2.88574
	31.576	104.444	3.124	-10.3267		32.564	44.7887	28.164	17.0137	34.464	20.5927	34.444	10.7159	34.76	6.23741		31.7255	14.4622	33.7922	13.5242	33.9216	11.5364	34.0314	3.77941	34.0784	8.22892		39.5421	8.92411	38.9356	6.83931	38.9616	5.55873	38.9823	3.99575	38.9585	2.90592
	31.64	104.673	3.164	-10.3167		32.624	44.9343	28.24	17.1094	34.524	20.6912	34.496	10.8039	34.816	6.32712		31.7922	14.4962	33.8392	13.5588	33.9725	11.5731	34.0823	3.81144	34.1333	8.26111		39.5929	8.94797	38.9886	6.86789	39.0239	5.58657	39.0446	4.01571	39.0228	2.92608
	31.704	104.916	3.204	-10.3105		32.684	45.0837	28.316	17.209	34.576	20.7859	34.548	10.8926	34.868	6.41486		31.8549	14.5312	33.9098	13.5994	34.0157	11.618	34.1333	3.84541	34.1961	8.29241		39.6397	8.97067	39.0498	6.8969	39.0872	5.61334	39.1038	4.03553	39.08	2.94662
	31.772	105.147	3.248	-10.3137		32.744	45.2267	28.388	17.306	34.624	20.8841	34.604	10.9851	34.916	6.50035		31.9137	14.5696	33.9686	13.6377	34.0628	11.6591	34.1882	3.87889	34.2353	8.32298		39.6854	8.99111	39.108	6.92485	39.1485	5.63909	39.162	4.05487	39.1371	2.96581
	31.84	105.365	3.292	-10.3111		32.808	45.3707	28.46	17.4107	34.672	20.9814	34.66	11.0809	34.964	6.58645		31.9686	14.6085	34.0275	13.6763	34.1059	11.6966	34.2392	3.91204	34.2745	8.3562		39.7342	9.0132	39.1807	6.95258	39.2046	5.66402	39.2243	4.07287	39.1932	2.98436
	31.924	105.581	3.348	-10.3138		32.868	45.516	28.528	17.5057	34.724	21.0813	34.716	11.1735	35.016	6.67283		32.0196	14.6479	34.0823	13.715	34.1529	11.7333	34.2902	3.94446	34.3177	8.38641		39.7767	9.03473	39.2368	6.98038	39.2596	5.68863	39.2804	4.09006	39.2575	3.00344
	31.988	105.786	3.388	-10.3087		32.928	45.663	28.6	17.5983	34.772	21.1776	34.768	11.2632	35.064	6.75921		32.0745	14.6878	34.1333	13.7532	34.2	11.7692	34.3412	3.98267	34.3686	8.417		39.8224	9.05404	39.2949	7.0077	39.3157	5.71203	39.3375	4.10961	39.3115	3.02244
	32.048	105.999	3.436	-10.3034		33	45.8085	28.672	17.6918	34.82	21.2744	34.824	11.3536	35.116	6.84525		32.1255	14.7279	34.1804	13.7905	34.2627	11.8045	34.3922	4.0153	34.4235	8.44812		39.866	9.07269	39.3489	7.03382	39.3717	5.73371	39.3925	4.12884	39.3655	3.04064
	32.112	106.199	3.48	-10.2979		33.06	45.9589	28.74	17.7851	34.868	21.3682	34.876	11.4412	35.164	6.93135		32.1843	14.7655	34.2274	13.8296	34.3098	11.8419	34.4431	4.0498	34.4784	8.47938		39.9076	9.09059	39.4071	7.05843	39.4216	5.75613	39.4434	4.14621	39.4206	3.05845
	32.172	106.406	3.524	-10.2979		33.116	46.1065	28.812	17.8746	34.92	21.4691	34.924	11.5325	35.216	7.02487		32.2471	14.8102	34.2745	13.8712	34.3569	11.8789	34.4941	4.08051	34.5373	8.51038		39.9481	9.10742	39.4611	7.08209	39.4829	5.77803	39.4891	4.16359	39.4694	3.07579
	32.232	106.6	3.564	-10.2958		33.168	46.2578	28.888	17.9637	34.972	21.5698	34.972	11.6204	35.268	7.11543		32.3098	14.859	34.3216	13.9072	34.4118	11.9184	34.5451	4.11402	34.5922	8.54128		39.9865	9.1227	39.5151	7.10512	39.5213	5.79953	39.5389	4.181	39.5151	3.09254
	32.292	106.81	3.604	-10.2994		33.22	46.4128	28.968	18.0589	35.024	21.6629	35.024	11.7074	35.324	7.20271		32.3686	14.9083	34.3686	13.9428	34.4706	11.9572	34.5961	4.14471	34.6431	8.56961		40.0239	9.13609	39.567	7.12744	39.568	5.82088	39.5888	4.19844	39.5607	3.11071
	32.352	107.023	3.648	-10.3034		33.284	46.5716	29.04	18.1542	35.076	21.7555	35.072	11.8043	35.376	7.28957		32.4314	14.9576	34.4157	13.9723	34.5294	11.9962	34.6471	4.18116	34.6941	8.59816		40.0581	9.14943	39.621	7.14949	39.6116	5.84215	39.6386	4.21568	39.6033	3.12857
	32.408	107.212	3.692	-10.3081		33.352	46.7279	29.112	18.2466	35.128	21.851	35.14	11.8972	35.428	7.3757		32.4941	15.0044	34.4588	14.0049	34.5843	12.0329	34.6941	4.21198	34.7569	8.63231		40.0945	9.16252	39.6677	7.17102	39.6552	5.86315	39.6843	4.23213	39.6459	3.14499
	32.46	107.385	3.736	-10.3116		33.412	46.8846	29.18	18.3358	35.176	21.9489	35.188	11.9899	35.476	7.46152		32.5529	15.0519	34.5098	14.0405	34.6392	12.07	34.7412	4.24314	34.8078	8.66644		40.1288	9.17419	39.7165	7.19251	39.702	5.88285	39.73	4.24773	39.6864	3.16103
	32.516	107.575	3.796	-10.3121		33.468	47.0313	29.244	18.4251	35.22	22.0564	35.236	12.0788	35.544	7.54733		32.6118	15.0998	34.5569	14.0821	34.6941	12.1039	34.7882	4.27423	34.851	8.69812		40.1651	9.18425	39.7664	7.21339	39.7508	5.90094	39.7757	4.26341	39.7279	3.17636
	32.568	107.769	3.84	-10.3043		33.524	47.1816	29.308	18.5186	35.272	22.156	35.288	12.1705	35.588	7.63286		32.6745	15.1476	34.6118	14.1207	34.7569	12.14	34.8392	4.30802	34.8941	8.73275		40.1983	9.19379	39.81	7.23236	39.7965	5.91893	39.8214	4.27894	39.7622	3.19104
	32.628	107.962	3.888	-10.2849		33.58	47.3352	29.368	18.6094	35.324	22.2512	35.344	12.2617	35.64	7.72097		32.7333	15.1979	34.6628	14.1592	34.8196	12.1784	34.8902	4.34154	34.9412	8.76415		40.2316	9.20258	39.8557	7.25025	39.8422	5.93722	39.865	4.29489	39.8058	3.20536
	32.684	108.147	3.936	-10.2691		33.656	47.4919	29.436	18.7011	35.38	22.3531	35.396	12.3487	35.684	7.8019		32.7843	15.2504	34.7176	14.1944	34.8824	12.2135	34.9412	4.37439	34.9843	8.79568		40.2648	9.21013	39.8951	7.26792	39.8879	5.95466	39.9055	4.31016	39.8484	3.21969
	32.736	108.334	3.98	-10.2679		33.716	47.6476	29.504	18.8007	35.432	22.451	35.448	12.4353	35.736	7.88681		32.8353	15.2987	34.7726	14.2291	34.9412	12.2507	34.9922	4.40359	35.0275	8.82749		40.3011	9.21619	39.9325	7.28603	39.9315	5.97107	39.9439	4.32598	39.8899	3.23519
	32.788	108.529	4.04	-10.2585		33.776	47.7919	29.568	18.9016	35.48	22.5523	35.5	12.5248	35.792	7.96595		32.8863	15.3457	34.8235	14.2661	34.9961	12.2843	35.0392	4.43511	35.0667	8.86499		40.3313	9.22128	39.974	7.30335	39.973	5.98682	39.9823	4.34094	39.9315	3.24984
	32.844	108.731	4.092	-10.254		33.832	47.9423	29.644	19.0033	35.532	22.6533	35.548	12.6138	35.84	8.05049		32.9412	15.3862	34.8745	14.3028	35.0471	12.3183	35.0863	4.46595	35.1176	8.90202		40.3562	9.22572	40.0114	7.31968	40.0145	6.00235	40.0228	4.35487	39.9699	3.26353
	32.896	108.933	4.14	-10.2545		33.888	48.0915	29.72	19.1048	35.58	22.7539	35.596	12.6988	35.888	8.1394		32.9961	15.4267	34.9216	14.3395	35.0941	12.3501	35.1373	4.49574	35.1686	8.93936		40.3821	9.22887	40.0488	7.33479	40.053	6.01722	40.0613	4.36832	40.0073	3.27664
	32.952	109.133	4.184	-10.2472		33.94	48.2355	29.788	19.2025	35.628	22.8503	35.644	12.7795	35.936	8.2285		33.0549	15.4699	34.9725	14.3788	35.1373	12.3851	35.2078	4.52467	35.2157	8.97462		40.4071	9.22969	40.0831	7.34972	40.0872	6.03208	40.0945	4.38219	40.0446	3.28951
	33.008	109.337	4.228	-10.2398		33.996	48.3771	29.86	19.3011	35.684	22.946	35.692	12.8664	35.984	8.3182		33.1098	15.5127	35.0196	14.4184	35.1726	12.4198	35.2588	4.55405	35.2627	9.0132		40.433	9.23036	40.1173	7.36392	40.1236	6.0463	40.1371	4.39596	40.0851	3.3015
	33.064	109.541	4.276	-10.2325		34.052	48.5237	29.924	19.4008	35.752	23.0482	35.744	12.9528	36.032	8.40817		33.1726	15.5546	35.0667	14.4584	35.2118	12.4568	35.3098	4.58203	35.3216	9.04951		40.4548	9.23009	40.1506	7.37763	40.161	6.06056	40.1682	4.40841	40.1308	3.31326
	33.12	109.734	4.316	-10.2254		34.112	48.6686	29.984	19.4975	35.804	23.1466	35.82	13.0352	36.08	8.50129		33.2274	15.5925	35.1137	14.4984	35.2471	12.4964	35.3569	4.61139	35.3647	9.08637		40.4766	9.22796	40.189	7.39119	40.1942	6.07392	40.2004	4.42011	40.1662	3.32452
	33.168	109.943	4.364	-10.2186		34.172	48.8111	30.044	19.5976	35.856	23.2374	35.872	13.1205	36.128	8.58711		33.2824	15.6323	35.1647	14.538	35.2824	12.5323	35.4039	4.64173	35.4118	9.12079		40.4974	9.22439	40.2233	7.40372	40.2274	6.08602	40.2305	4.43241	40.2004	3.33586
	33.216	110.162	4.412	-10.2178		34.228	48.9509	30.104	19.6982	35.912	23.3311	35.92	13.205	36.18	8.67679		33.3372	15.6741	35.2157	14.5774	35.3177	12.5668	35.4431	4.67845	35.4549	9.15291		40.5151	9.22037	40.2544	7.41546	40.2586	6.09661	40.2565	4.44372	40.2336	3.34623
	33.268	110.374	4.48	-10.2157		34.284	49.0852	30.164	19.8003	35.968	23.4312	35.976	13.293	36.224	8.76761		33.3922	15.7155	35.2627	14.6167	35.3569	12.5974	35.4823	4.71539	35.498	9.18234		40.5317	9.21549	40.2835	7.42596	40.2866	6.10682	40.2824	4.45358	40.2648	3.35582
	33.324	110.587	4.532	-10.2048		34.332	49.2284	30.232	19.9002	36.02	23.5309	36.024	13.381	36.268	8.85536		33.4471	15.7566	35.3098	14.6555	35.4078	12.6281	35.5216	4.74959	35.5451	9.21441		40.5483	9.20984	40.3074	7.43592	40.3188	6.11615	40.3084	4.46326	40.2939	3.36548
	33.38	110.808	4.58	-10.1852		34.384	49.3703	30.296	20.0006	36.068	23.6267	36.068	13.465	36.308	8.93904		33.502	15.7915	35.349	14.6908	35.4471	12.6615	35.5608	4.78702	35.5882	9.24928		40.5649	9.20352	40.3333	7.44491	40.3437	6.12427	40.3323	4.47339	40.3188	3.37484
	33.432	111.013	4.632	-10.1801		34.44	49.5068	30.364	20.0979	36.112	23.7183	36.116	13.5516	36.348	9.02595		33.5608	15.8264	35.3922	14.726	35.4863	12.6942	35.6078	4.82471	35.6314	9.28392		40.5805	9.1973	40.3572	7.45272	40.3697	6.13214	40.3572	4.48165	40.3479	3.38366
	33.488	111.216	4.684	-10.1786		34.492	49.6369	30.456	20.2	36.16	23.8122	36.164	13.6343	36.392	9.11332		33.6196	15.8605	35.4275	14.7559	35.5294	12.7288	35.6471	4.86231	35.6902	9.31852		40.595	9.19033	40.3832	7.45909	40.3946	6.13928	40.3821	4.48762	40.3728	3.39164
	33.544	111.421	4.74	-10.1788		34.544	49.7707	30.524	20.2962	36.204	23.9017	36.208	13.7165	36.436	9.19764		33.6784	15.8936	35.4823	14.7865	35.5686	12.7624	35.7059	4.89684	35.7373	9.3564		40.6075	9.18227	40.4071	7.46487	40.4195	6.14516	40.4029	4.49511	40.3956	3.39922
	33.6	111.63	4.792	-10.1788		34.596	49.9047	30.572	20.3962	36.244	23.9942	36.256	13.8011	36.484	9.28938		33.7333	15.932	35.5255	14.8231	35.6118	12.7951	35.7529	4.9311	35.7843	9.39457		40.6158	9.17254	40.4309	7.4694	40.4403	6.15071	40.4299	4.50258	40.4195	3.40653
	33.656	111.838	4.84	-10.1713		34.652	50.0388	30.636	20.4963	36.288	24.0821	36.304	13.8783	36.528	9.38123		33.7922	15.9647	35.5686	14.8595	35.6628	12.8247	35.7961	4.96211	35.8431	9.43267		40.6283	9.16254	40.4507	7.47303	40.4621	6.15559	40.4507	4.50829	40.4382	3.41329
	33.712	112.046	4.892	-10.1696		34.708	50.176	30.692	20.6006	36.332	24.1721	36.352	13.9562	36.576	9.46905		33.8471	15.9972	35.6118	14.8984	35.7176	12.8563	35.8392	4.99265	35.8902	9.46771		40.6365	9.15136	40.4714	7.47769	40.4829	6.16015	40.4704	4.51276	40.4579	3.41898
	33.764	112.236	4.94	-10.1684		34.76	50.3068	30.752	20.706	36.376	24.2575	36.4	14.0313	36.616	9.55566		33.902	16.0352	35.6549	14.9393	35.7726	12.8988	35.8784	5.02551	35.9372	9.50246		40.6417	9.13888	40.4901	7.48049	40.5005	6.16436	40.4912	4.51784	40.4756	3.42437
	33.824	112.441	4.988	-10.1682		34.816	50.4356	30.84	20.8059	36.416	24.3392	36.444	14.1103	36.66	9.6446		33.9529	16.0732	35.7137	14.9763	35.8274	12.9354	35.9177	5.06351	35.9804	9.5397		40.6501	9.12617	40.5067	7.48149	40.5171	6.16693	40.5088	4.52232	40.4922	3.42904
	33.876	112.644	5.04	-10.1612		34.876	50.5559	30.908	20.9067	36.456	24.4206	36.484	14.1896	36.712	9.72605		34.0039	16.117	35.7529	15.012	35.8745	12.9659	35.9608	5.09787	36.0196	9.57645		40.6542	9.11271	40.5234	7.48094	40.5306	6.16844	40.5254	4.52539	40.5099	3.43313
	33.932	112.856	5.096	-10.1534		34.94	50.6747	30.98	21.0047	36.5	24.5083	36.528	14.2696	36.752	9.81817		34.0549	16.1578	35.7961	15.0492	35.9216	12.9983	36	5.12883	36.0667	9.6155		40.6584	9.09798	40.54	7.48153	40.5472	6.17052	40.5389	4.5278	40.5254	3.43646
	33.98	113.057	5.148	-10.1449		34.996	50.8019	31.048	21.1071	36.54	24.5956	36.568	14.3576	36.796	9.9074		34.1098	16.1952	35.8431	15.0855	35.9647	13.0328	36.0431	5.16237	36.1098	9.65389		40.6604	9.08156	40.5566	7.48119	40.5607	6.17251	40.5545	4.53013	40.5389	3.43939
	34.036	113.238	5.204	-10.1357		35.048	50.9233	31.112	21.2171	36.584	24.6835	36.612	14.4464	36.84	9.9934		34.1726	16.232	35.8902	15.1184	36.0118	13.0639	36.0784	5.1955	36.1529	9.68601		40.6604	9.06561	40.5701	7.47945	40.5732	6.17303	40.5649	4.53194	40.5524	3.44149
	34.084	113.435	5.264	-10.1205		35.096	51.0467	31.176	21.3273	36.624	24.7691	36.656	14.5388	36.888	10.086		34.2314	16.2708	35.9412	15.154	36.0549	13.0943	36.1176	5.23105	36.1961	9.721		40.6604	9.04853	40.5825	7.47673	40.5857	6.17229	40.5784	4.53274	40.5659	3.44344
	34.14	113.642	5.324	-10.1104		35.148	51.1726	31.24	21.438	36.672	24.8552	36.696	14.6275	36.932	10.1772		34.2824	16.3086	35.9922	15.1892	36.0941	13.1269	36.1529	5.26345	36.2353	9.75853		40.6604	9.03014	40.595	7.47344	40.595	6.1714	40.5898	4.53269	40.5784	3.44486
	34.188	113.839	5.4	-10.0901		35.196	51.2932	31.3	21.5493	36.72	24.9419	36.74	14.7092	36.972	10.2597		34.3333	16.3425	36.0431	15.2236	36.1333	13.1562	36.2039	5.29554	36.2745	9.7924		40.6604	9.01124	40.6033	7.46958	40.6033	6.16962	40.5992	4.53243	40.5867	3.44493
	34.236	114.023	5.452	-10.0751		35.248	51.4187	31.364	21.6576	36.768	25.0335	36.78	14.7943	37.016	10.341		34.3804	16.3751	36.0902	15.2544	36.1686	13.1887	36.2392	5.32695	36.3098	9.82543		40.6604	8.9914	40.6127	7.46501	40.6116	6.1672	40.6075	4.53115	40.595	3.44417
	34.288	114.204	5.504	-10.0752		35.304	51.5381	31.428	21.763	36.812	25.1257	36.82	14.8763	37.068	10.4251		34.4314	16.4065	36.1333	15.2841	36.2078	13.2246	36.2784	5.35997	36.349	9.85784		40.6604	8.97121	40.622	7.45884	40.6199	6.16391	40.6127	4.52898	40.6013	3.44308
	34.336	114.394	5.552	-10.091		35.356	51.6553	31.492	21.8722	36.856	25.2142	36.856	14.9625	37.096	10.5164		34.4784	16.4343	36.1765	15.3125	36.251	13.2547	36.3216	5.39744	36.4	9.8898		40.6604	8.95157	40.6293	7.45114	40.6251	6.15915	40.621	4.5263	40.6085	3.44137
	34.4	114.575	5.604	-10.0922		35.416	51.7779	31.548	21.9712	36.896	25.3095	36.9	15.0454	37.132	10.6012		34.5177	16.4675	36.2196	15.3461	36.3059	13.2812	36.3725	5.42859	36.4392	9.92091		40.6573	8.93035	40.6345	7.44311	40.6303	6.15532	40.6251	4.52309	40.6137	3.43845
	34.472	114.756	5.656	-10.0905		35.468	51.8957	31.632	22.0703	36.936	25.4011	36.936	15.1319	37.176	10.6869		34.5569	16.5037	36.2627	15.3824	36.3451	13.3096	36.4235	5.45946	36.4745	9.95401		40.6542	8.90877	40.6386	7.43482	40.6345	6.15062	40.6272	4.5193	40.6179	3.43563
	34.528	114.922	5.708	-10.0863		35.528	52.0088	31.696	22.1697	36.976	25.4924	36.976	15.2255	37.22	10.7732		34.5922	16.543	36.3059	15.4128	36.3843	13.3405	36.4745	5.48711	36.5137	9.9861		40.6501	8.88644	40.6428	7.42499	40.6376	6.1443	40.6303	4.51498	40.622	3.43254
	34.56	115.105	5.756	-10.0722		35.572	52.1131	31.756	22.2701	37.012	25.5875	37.016	15.3093	37.28	10.8629		34.6314	16.5799	36.3451	15.4431	36.4275	13.3653	36.5216	5.51174	36.5529	10.0168		40.6459	8.86286	40.6459	7.41388	40.6397	6.13678	40.6314	4.50935	40.623	3.42827
	34.608	115.286	5.808	-10.0618		35.62	52.2233	31.816	22.3747	37.048	25.6799	37.052	15.394	37.324	10.9527		34.6745	16.6145	36.3882	15.4763	36.4706	13.392	36.5608	5.53671	36.5922	10.0464		40.6355	8.83762	40.648	7.40238	40.6397	6.12848	40.6314	4.50291	40.623	3.42313
	34.656	115.467	5.856	-10.05		35.672	52.3362	31.88	22.473	37.08	25.7721	37.092	15.4785	37.368	11.0391		34.7255	16.6495	36.4275	15.5068	36.5137	13.4183	36.6039	5.56222	36.6314	10.075		40.6262	8.81304	40.648	7.38974	40.6428	6.11956	40.6314	4.4961	40.623	3.41766
	34.704	115.641	5.908	-10.0371		35.72	52.4518	31.94	22.5789	37.116	25.8671	37.128	15.5664	37.428	11.1287		34.7922	16.6904	36.4667	15.5346	36.5529	13.4416	36.6471	5.5879	36.6667	10.1055		40.6148	8.78736	40.648	7.37612	40.6438	6.10937	40.6314	4.48948	40.623	3.41232
	34.748	115.828	5.96	-10.0236		35.768	52.57	32.004	22.6894	37.152	25.9652	37.168	15.6579	37.468	11.2206		34.8431	16.7309	36.5059	15.5626	36.5922	13.468	36.6902	5.61656	36.7059	10.1382		40.6013	8.76015	40.648	7.3618	40.6438	6.09787	40.6314	4.48127	40.623	3.40647
	34.792	116.021	6.032	-10.0043		35.812	52.6908	32.068	22.7977	37.192	26.0634	37.208	15.7497	37.512	11.3075		34.8941	16.7707	36.5451	15.5878	36.6314	13.4945	36.7294	5.64522	36.7608	10.1675		40.5888	8.73207	40.648	7.34662	40.6407	6.08713	40.6314	4.47242	40.623	3.40006
	34.836	116.2	6.076	-9.97951		35.864	52.8074	32.128	22.9033	37.236	26.1685	37.248	15.8421	37.552	11.3938		34.9529	16.8131	36.5804	15.613	36.6667	13.5208	36.7726	5.67033	36.8	10.1988		40.5701	8.70192	40.648	7.33108	40.6397	6.0761	40.6314	4.46423	40.623	3.39294
	34.88	116.377	6.124	-9.95495		35.908	52.9261	32.192	23.0132	37.28	26.2695	37.296	15.935	37.596	11.479		35.0196	16.8558	36.6157	15.6409	36.7098	13.5496	36.8078	5.70053	36.8392	10.226		40.5504	8.67082	40.6438	7.31467	40.6397	6.06395	40.6283	4.45581	40.6199	3.38518
	34.928	116.566	6.176	-9.93073		35.952	53.043	32.248	23.1206	37.324	26.3627	37.352	16.0279	37.636	11.563		35.0823	16.8925	36.651	15.6716	36.749	13.5749	36.8471	5.73022	36.8745	10.2552		40.5337	8.63847	40.6438	7.29793	40.6355	6.05135	40.6272	4.44632	40.6189	3.37641
	34.988	116.74	6.228	-9.91466		36	53.1513	32.308	23.2217	37.368	26.4594	37.392	16.1206	37.676	11.6492		35.1373	16.9288	36.6863	15.7022	36.7882	13.6021	36.8824	5.76226	36.9137	10.284		40.513	8.60606	40.6397	7.28124	40.6314	6.0385	40.623	4.43558	40.6148	3.36701
	35.036	116.912	6.284	-9.90146		36.044	53.2618	32.364	23.3307	37.408	26.5599	37.42	16.2121	37.712	11.7305		35.1922	16.9642	36.7255	15.7387	36.8235	13.6314	36.9177	5.79055	36.9569	10.3127		40.4933	8.5715	40.6334	7.26367	40.6272	6.02483	40.6189	4.4241	40.6106	3.35735
	35.08	117.086	6.344	-9.90254		36.096	53.3744	32.424	23.4437	37.448	26.66	37.46	16.3054	37.748	11.8104		35.2392	17.0045	36.7647	15.7755	36.8627	13.6631	36.9569	5.82372	36.9961	10.3377		40.4808	8.53546	40.6283	7.24417	40.621	6.00956	40.6116	4.41292	40.6044	3.34731
	35.124	117.259	6.396	-9.88986		36.14	53.4855	32.484	23.5539	37.504	26.7588	37.5	16.3939	37.78	11.8924		35.2863	17.0444	36.8	15.8123	36.898	13.6917	36.9922	5.85366	37.0471	10.3646		40.4714	8.49939	40.6179	7.22372	40.6127	5.99385	40.6013	4.40089	40.596	3.33626
	35.168	117.436	6.452	-9.88246		36.184	53.6027	32.54	23.6653	37.548	26.8553	37.54	16.4817	37.812	11.9763		35.3333	17.0808	36.8392	15.8429	36.9451	13.7173	37.0235	5.88582	37.0823	10.3936		40.46	8.46235	40.6064	7.20313	40.6033	5.97854	40.5888	4.38745	40.5877	3.32408
	35.208	117.612	6.516	-9.86753		36.232	53.7129	32.6	23.7811	37.592	26.9429	37.58	16.5687	37.848	12.0518		35.3725	17.1138	36.8745	15.8733	36.9804	13.7456	37.0588	5.91151	37.1059	10.416		40.4403	8.42402	40.594	7.18291	40.5929	5.9619	40.5763	4.37302	40.5732	3.31177
	35.252	117.788	6.584	-9.85856		36.28	53.8262	32.664	23.8977	37.632	27.0365	37.62	16.6545	37.888	12.1255		35.4157	17.1489	36.9059	15.9038	37.0157	13.7729	37.0941	5.93154	37.1608	10.4404		40.4133	8.38356	40.5815	7.16099	40.5774	5.94413	40.5607	4.35891	40.5587	3.29952
	35.304	117.991	6.648	-9.84829		36.324	53.9382	32.72	24.0119	37.676	27.1288	37.66	16.7426	37.92	12.2047		35.4588	17.1794	36.9451	15.9344	37.0471	13.8023	37.1255	5.95974	37.1961	10.4671		40.3811	8.34183	40.5659	7.13718	40.5639	5.92603	40.5472	4.34413	40.5421	3.28675
	35.356	118.188	6.708	-9.83714		36.368	54.0515	32.772	24.1239	37.716	27.2196	37.704	16.8298	37.956	12.28		35.498	17.2053	36.9765	15.9654	37.0784	13.8274	37.1569	5.98682	37.2314	10.4905		40.3448	8.29904	40.5504	7.11281	40.5452	5.90702	40.5286	4.32797	40.5254	3.27273
	35.408	118.381	6.768	-9.82552		36.416	54.1669	32.832	24.2369	37.756	27.3061	37.744	16.9125	37.988	12.3656		35.5412	17.2301	37.0078	15.999	37.1098	13.8545	37.1882	6.01041	37.2667	10.5078		40.3053	8.25455	40.5296	7.08757	40.5223	5.88638	40.5078	4.312	40.5047	3.2589
	35.452	118.568	6.828	-9.81385		36.46	54.2813	32.888	24.3472	37.792	27.3949	37.78	16.9975	38.02	12.4449		35.5843	17.2629	37.0392	16.035	37.149	13.8844	37.2196	6.03337	37.3059	10.527		40.2638	8.20924	40.513	7.06137	40.5067	5.86464	40.487	4.29541	40.4849	3.24411
	35.5	118.753	6.884	-9.80253		36.508	54.3942	32.948	24.4542	37.828	27.4818	37.832	17.0845	38.056	12.5208		35.6235	17.2954	37.0863	16.0702	37.1882	13.9121	37.2471	6.05535	37.3372	10.551		40.2222	8.16396	40.4901	7.03446	40.486	5.84347	40.4663	4.27681	40.4642	3.22834
	35.544	118.943	6.94	-9.79197		36.556	54.5089	33.012	24.5648	37.864	27.5705	37.868	17.167	38.08	12.5994		35.6588	17.3273	37.1216	16.1018	37.2274	13.9353	37.2824	6.07921	37.3725	10.5768		40.1776	8.11743	40.4694	7.00654	40.4631	5.82179	40.4424	4.25866	40.4403	3.2119
	35.588	119.113	6.992	-9.79025		36.596	54.6185	33.072	24.6798	37.9	27.6543	37.904	17.2486	38.12	12.6805		35.7176	17.3582	37.1529	16.1358	37.2784	13.9648	37.3177	6.10842	37.4039	10.5984		40.135	8.07012	40.4444	6.97751	40.4382	5.79878	40.4143	4.23938	40.4154	3.19475
	35.636	119.27	7.044	-9.77699		36.64	54.7301	33.132	24.7923	37.944	27.7336	37.944	17.3322	38.152	12.7601		35.7608	17.3826	37.1843	16.1667	37.3177	13.9938	37.3608	6.13801	37.4392	10.6193		40.0935	8.02218	40.4226	6.9469	40.4164	5.77399	40.3936	4.21916	40.3936	3.17723
	35.68	119.426	7.1	-9.77132		36.68	54.8434	33.188	24.9087	37.98	27.8181	37.98	17.4144	38.184	12.834		35.8039	17.4096	37.2196	16.1971	37.3529	14.022	37.4078	6.16829	37.4706	10.6397		40.0519	7.97617	40.404	6.91697	40.3956	5.74876	40.3759	4.19861	40.3697	3.15922
	35.724	119.581	7.16	-9.76805		36.724	54.9506	33.244	25.0182	38.016	27.9077	38.012	17.4917	38.216	12.9098		35.8431	17.4363	37.2588	16.2269	37.3843	14.0492	37.4431	6.19898	37.5059	10.6625		40.0073	7.92947	40.3884	6.88616	40.3884	5.72257	40.3645	4.17691	40.3479	3.14056
	35.776	119.74	7.216	-9.76761		36.768	55.0591	33.324	25.1348	38.04	27.9888	38.048	17.5711	38.236	12.9847		35.8863	17.4621	37.2941	16.2614	37.4118	14.0724	37.4745	6.22666	37.5373	10.688		39.9616	7.8806	40.377	6.85337	40.379	5.69566	40.3531	4.1538	40.3323	3.12161
	35.824	119.884	7.276	-9.75497		36.812	55.1728	33.388	25.2484	38.084	28.0649	38.08	17.6489	38.272	13.0625		35.9333	17.4848	37.3333	16.2944	37.4431	14.101	37.5098	6.25364	37.5686	10.7133		39.9169	7.83031	40.3624	6.81868	40.3624	5.66722	40.3344	4.1303	40.3229	3.10218
	35.876	120.021	7.336	-9.74703		36.856	55.278	33.452	25.363	38.116	28.1427	38.116	17.7252	38.312	13.139		35.9765	17.5076	37.3686	16.3232	37.4706	14.1325	37.5412	6.2828	37.6	10.7383		39.8702	7.78112	40.3354	6.78353	40.3313	5.63803	40.3074	4.10658	40.3043	3.08169
	35.92	120.156	7.4	-9.73633		36.9	55.3882	33.512	25.4779	38.14	28.2221	38.152	17.8026	38.344	13.2142		36.0196	17.5365	37.4	16.3537	37.502	14.161	37.5725	6.30864	37.6314	10.7626		39.8214	7.73084	40.3022	6.74941	40.2959	5.6089	40.2741	4.08143	40.2814	3.06007
	35.968	120.294	7.464	-9.72873		36.936	55.4991	33.568	25.5995	38.172	28.2931	38.188	17.8742	38.376	13.2853		36.0628	17.566	37.4392	16.3863	37.5333	14.1888	37.6039	6.33144	37.6588	10.7861		39.7695	7.67879	40.2627	6.71342	40.2523	5.57881	40.2336	4.05596	40.2461	3.03883
	36.012	120.417	7.524	-9.71694		36.98	55.6039	33.62	25.7176	38.204	28.3696	38.22	17.9504	38.408	13.3599		36.102	17.5956	37.4863	16.4242	37.5686	14.2129	37.6353	6.35671	37.6863	10.8064		39.7186	7.62701	40.2181	6.67555	40.2098	5.54696	40.189	4.03087	40.2025	3.01725
	36.056	120.534	7.596	-9.70691		37.016	55.703	33.692	25.8364	38.248	28.4442	38.256	18.0241	38.44	13.4377		36.1412	17.6251	37.5216	16.4595	37.6	14.2364	37.6667	6.38678	37.7137	10.827		39.6677	7.57583	40.1734	6.63721	40.1682	5.51535	40.1475	4.00549	40.1599	2.9955
	36.1	120.649	7.656	-9.69153		37.056	55.8028	33.744	25.9519	38.276	28.5142	38.292	18.0913	38.468	13.5149		36.1804	17.6598	37.5569	16.4919	37.6353	14.2595	37.6941	6.41559	37.7412	10.8476		39.6148	7.52468	40.1288	6.59896	40.1225	5.48308	40.1028	3.97893	40.1121	2.97389
	36.14	120.781	7.716	-9.66579		37.096	55.8991	33.796	26.0611	38.308	28.5864	38.328	18.1633	38.5	13.5905		36.2196	17.6943	37.5922	16.521	37.6706	14.2856	37.7255	6.4461	37.7726	10.868		39.5639	7.47096	40.082	6.5605	40.0768	5.45029	40.0581	3.95198	40.0623	2.95185
	36.176	120.916	7.776	-9.64332		37.14	55.9907	33.852	26.178	38.34	28.6536	38.36	18.2344	38.532	13.6644		36.2588	17.7287	37.6275	16.5498	37.698	14.3086	37.7412	6.47282	37.8039	10.8911		39.5119	7.41739	40.0395	6.51945	40.0322	5.41786	40.0125	3.9243	40.0156	2.92983
	36.216	121.047	7.832	-9.62472		37.18	56.0849	33.912	26.295	38.368	28.7261	38.392	18.3081	38.564	13.7333		36.3098	17.7602	37.6628	16.5748	37.7412	14.3278	37.7686	6.4987	37.8314	10.9141		39.4579	7.36486	39.9948	6.4779	39.9896	5.38359	39.9626	3.89763	39.9668	2.90712
	36.252	121.185	7.896	-9.60509		37.224	56.1756	33.968	26.419	38.396	28.8014	38.42	18.3775	38.596	13.8009		36.349	17.7916	37.6941	16.5988	37.7726	14.3491	37.8039	6.52032	37.8745	10.934		39.3832	7.31226	39.9522	6.43784	39.945	5.34959	39.9128	3.87041	39.92	2.88396
	36.292	121.338	7.96	-9.58512		37.264	56.274	34.024	26.5394	38.428	28.8793	38.452	18.4431	38.64	13.8747		36.3922	17.8225	37.7255	16.6247	37.8	14.3703	37.8314	6.54058	37.9059	10.9538		39.3198	7.2588	39.9045	6.39764	39.8962	5.31569	39.8629	3.8423	39.8743	2.85995
	36.332	121.489	8.024	-9.5655		37.304	56.3696	34.08	26.6633	38.46	28.955	38.48	18.5122	38.672	13.9475		36.4353	17.8501	37.7529	16.6463	37.8274	14.391	37.8627	6.56298	37.9412	10.9732		39.2575	7.2059	39.8588	6.35626	39.839	5.28147	39.811	3.81465	39.8255	2.83553
	36.368	121.65	8.096	-9.5469		37.348	56.4552	34.128	26.7806	38.492	29.0284	38.508	18.5843	38.704	14.0224		36.4784	17.8803	37.7804	16.6672	37.8588	14.411	37.8902	6.58465	37.9725	10.9946		39.1983	7.15401	39.8089	6.31451	39.7861	5.24599	39.7612	3.78616	39.7757	2.81064
	36.396	121.815	8.164	-9.53559		37.392	56.5411	34.18	26.8977	38.52	29.107	38.536	18.6513	38.736	14.0994		36.5216	17.9101	37.8078	16.6906	37.8863	14.4331	37.9216	6.60274	38.0039	11.0183		39.136	7.10192	39.756	6.27245	39.7352	5.20936	39.7103	3.75589	39.7259	2.78554
	36.428	121.992	8.228	-9.50932		37.436	56.6278	34.252	27.01	38.548	29.1843	38.568	18.7132	38.764	14.1674		36.5647	17.9394	37.8353	16.7137	37.9177	14.4545	37.949	6.62278	38.0353	11.042		39.0706	7.04905	39.703	6.23061	39.6812	5.1727	39.6573	3.72498	39.676	2.76002
	36.46	122.164	8.308	-9.493		37.476	56.7118	34.308	27.1247	38.576	29.2571	38.6	18.7799	38.792	14.2327		36.6078	17.9624	37.8667	16.7413	37.949	14.4775	37.9804	6.64452	38.0667	11.0597		39.0052	6.99824	39.649	6.18753	39.6283	5.13779	39.6033	3.69431	39.6262	2.73581
	36.5	122.331	8.372	-9.46095		37.516	56.7959	34.368	27.2411	38.6	29.3361	38.632	18.8483	38.82	14.3022		36.651	17.9883	37.898	16.767	37.9804	14.4992	38.0118	6.66252	38.0941	11.0776		38.9387	6.94678	39.5981	6.14384	39.5774	5.10265	39.5524	3.66285	39.5763	2.71138
	36.524	122.507	8.432	-9.43464		37.552	56.8728	34.424	27.3554	38.628	29.411	38.66	18.9149	38.852	14.3726		36.6941	18.0142	37.9255	16.7908	38.0118	14.5233	38.0392	6.67971	38.1255	11.101		38.8754	6.89752	39.5472	6.10038	39.5244	5.06607	39.4995	3.63344	39.5234	2.68619
	36.604	122.672	8.492	-9.40155		37.592	56.9493	34.48	27.4684	38.656	29.4849	38.692	18.9836	38.88	14.4408		36.7333	18.0455	37.9529	16.8133	38.0471	14.5435	38.0706	6.69264	38.1529	11.1267		38.8131	6.8463	39.4943	6.05609	39.4704	5.02977	39.4424	3.60387	39.4631	2.66031
	36.656	122.832	8.624	-9.36778		37.628	57.0288	34.536	27.5732	38.688	29.5576	38.724	19.048	38.912	14.5035		36.7765	18.0794	37.9804	16.834	38.0784	14.5655	38.098	6.70368	38.1765	11.1518		38.7508	6.79404	39.4382	6.01256	39.4164	4.99316	39.3852	3.57461	39.404	2.63432
	36.708	122.993	8.684	-9.33945		37.672	57.1011	34.592	27.6876	38.716	29.629	38.752	19.1118	38.94	14.5716		36.8157	18.1102	38.0078	16.8559	38.1059	14.5839	38.1294	6.71632	38.2	11.1761		38.6864	6.74349	39.3801	5.96877	39.3624	4.95464	39.3229	3.54351	39.3396	2.60846
	36.752	123.138	8.744	-9.30954		37.712	57.1703	34.644	27.7978	38.748	29.7052	38.784	19.175	38.98	14.6386		36.8549	18.1382	38.0353	16.8729	38.1373	14.6016	38.1686	6.72826	38.2314	11.1968		38.6283	6.69392	39.3219	5.92536	39.3063	4.91628	39.2648	3.51295	39.2804	2.5837
	36.792	123.274	8.808	-9.27873		37.752	57.2408	34.7	27.914	38.78	29.7794	38.812	19.2368	39.008	14.7078		36.8902	18.1637	38.0667	16.8913	38.1608	14.6241	38.1961	6.74242	38.2549	11.2168		38.5649	6.64335	39.2638	5.88151	39.244	4.87889	39.2087	3.48317	39.2212	2.55853
	36.836	123.399	8.872	-9.24213		37.788	57.3162	34.752	28.0261	38.812	29.8552	38.84	19.3109	39.036	14.7682		36.9255	18.1927	38.0941	16.906	38.1882	14.6402	38.2274	6.75918	38.2824	11.236		38.4984	6.5921	39.2056	5.83728	39.1828	4.842	39.1485	3.45339	39.1599	2.53289
	36.876	123.511	8.936	-9.20801		37.824	57.3931	34.804	28.1375	38.84	29.923	38.868	19.3836	39.064	14.8277		36.9569	18.2254	38.1255	16.9225	38.2118	14.6586	38.2549	6.7789	38.3059	11.2598		38.432	6.54462	39.1443	5.79336	39.1329	4.80547	39.0872	3.42304	39.1007	2.50668
	36.92	123.613	9	-9.1769		37.86	57.4675	34.864	28.2514	38.872	29.9906	38.9	19.4478	39.088	14.8899		36.9882	18.2588	38.1529	16.9381	38.2353	14.6791	38.2863	6.79877	38.3294	11.2798		38.3645	6.49389	39.0851	5.75109	39.0727	4.76767	39.0249	3.39271	39.0363	2.47996
	36.964	123.721	9.064	-9.15495		37.896	57.5393	34.92	28.3577	38.9	30.0602	38.928	19.5143	39.112	14.951		37.0157	18.2896	38.1804	16.9588	38.2627	14.7022	38.3137	6.81862	38.3529	11.2963		38.2866	6.44421	39.0218	5.70857	38.9938	4.73143	38.9595	3.36352	38.973	2.45435
	37	123.819	9.128	-9.14625		37.932	57.6084	34.996	28.4668	38.932	30.128	38.952	19.5729	39.14	15.0064		37.0471	18.3199	38.2118	16.976	38.2863	14.7249	38.3412	6.8409	38.3725	11.3122		38.2087	6.39525	38.9533	5.66563	38.9263	4.69552	38.893	3.33413	38.9076	2.42923
	37.04	123.913	9.208	-9.13639		37.964	57.6777	35.052	28.5717	38.96	30.1945	38.98	19.6344	39.164	15.0663		37.0784	18.3494	38.2392	16.996	38.3137	14.7471	38.3647	6.85963	38.3961	11.3332		38.1267	6.34633	38.8868	5.62339	38.8598	4.65962	38.8266	3.30504	38.8255	2.40428
	37.076	123.987	9.268	-9.12074		38.008	57.744	35.104	28.6827	38.992	30.2559	39.004	19.6956	39.188	15.1276		37.1059	18.381	38.2745	17.0157	38.349	14.7687	38.3922	6.87782	38.4157	11.3447		38.0467	6.29616	38.8203	5.5806	38.8089	4.62346	38.7601	3.2752	38.757	2.37901
	37.112	124.037	9.332	-9.10785		38.056	57.8071	35.156	28.7953	39.024	30.3184	39.032	19.7565	39.216	15.1864		37.1373	18.4118	38.302	17.0352	38.3725	14.7842	38.4196	6.8953	38.4392	11.3589		37.9689	6.24539	38.7539	5.53754	38.7352	4.58741	38.6937	3.2474	38.6885	2.3543
	37.14	124.099	9.396	-9.0964		38.096	57.8638	35.204	28.9028	39.056	30.3827	39.056	19.8202	39.24	15.2427		37.1726	18.4446	38.3333	17.0541	38.3961	14.8049	38.4431	6.9119	38.4667	11.3753		37.8702	6.19399	38.6906	5.49428	38.6719	4.55091	38.6272	3.21841	38.6355	2.32957
	37.168	124.172	9.464	-9.08509		38.132	57.9287	35.26	29.0129	39.084	30.4492	39.084	19.8828	39.264	15.2967		37.2118	18.4765	38.3608	17.0722	38.4196	14.8245	38.4667	6.92743	38.4902	11.3939		37.7861	6.14198	38.6251	5.45189	38.6127	4.51638	38.5607	3.1909	38.568	2.30534
	37.196	124.235	9.528	-9.06702		38.168	57.9977	35.312	29.1188	39.112	30.5111	39.112	19.9373	39.292	15.3514		37.251	18.5073	38.3843	17.0894	38.4431	14.8426	38.4902	6.94171	38.5137	11.4118		37.6999	6.09316	38.5524	5.4091	38.5472	4.48052	38.4943	3.16194	38.4808	2.28113
	37.228	124.301	9.596	-9.04846		38.2	58.0633	35.368	29.2199	39.136	30.5778	39.148	19.9906	39.316	15.4039		37.2902	18.5339	38.4	17.1055	38.4627	14.8591	38.5098	6.95457	38.5373	11.4288		37.6127	6.04401	38.4683	5.36796	38.4787	4.44554	38.4268	3.13347	38.4081	2.25717
	37.26	124.375	9.66	-9.02245		38.24	58.1222	35.42	29.3266	39.164	30.6346	39.172	20.0466	39.34	15.4542		37.3372	18.5594	38.4353	17.1228	38.4823	14.8718	38.5333	6.969	38.5608	11.4449		37.5275	5.99445	38.3998	5.32648	38.4091	4.40967	38.3614	3.10493	38.3531	2.23367
	37.292	124.46	9.728	-8.99507		38.272	58.179	35.476	29.4351	39.192	30.6884	39.2	20.1058	39.36	15.4985		37.3647	18.5865	38.451	17.1386	38.502	14.8873	38.5529	6.97383	38.5882	11.4597		37.4444	5.94381	38.3302	5.2866	38.3385	4.37526	38.2928	3.07748	38.2689	2.21111
	37.324	124.531	9.792	-8.97453		38.304	58.2412	35.528	29.5348	39.216	30.747	39.224	20.1645	39.384	15.5477		37.3961	18.6156	38.4706	17.1539	38.5255	14.9025	38.5765	6.98941	38.6118	11.4763		37.3593	5.89472	38.2534	5.24414	38.2669	4.3396	38.2129	3.05035	38.1942	2.18788
	37.364	124.611	9.856	-8.95944		38.336	58.2987	35.576	29.6329	39.24	30.8039	39.248	20.2257	39.404	15.5948		37.4275	18.6406	38.4941	17.1689	38.549	14.9138	38.6	7.00776	38.6353	11.4894		37.2648	5.84846	38.1797	5.20295	38.1911	4.30695	38.1371	3.02201	38.1153	2.1649
	37.404	124.703	9.92	-8.94079		38.364	58.3579	35.624	29.7332	39.264	30.8586	39.272	20.2856	39.428	15.6401		37.4627	18.6638	38.5137	17.1895	38.5725	14.9243	38.6196	7.01716	38.6588	11.5019		37.1807	5.80188	38.1007	5.162	38.1153	4.27182	38.0592	2.994	38.0405	2.14043
	37.44	124.8	9.988	-8.91941		38.396	58.4142	35.668	29.8297	39.288	30.9141	39.292	20.3474	39.452	15.6873		37.498	18.6939	38.5373	17.2069	38.5922	14.9337	38.6431	7.03111	38.6902	11.5168		37.082	5.7534	38.0218	5.12009	38.0363	4.23673	37.9813	2.96595	37.9657	2.1186
	37.476	124.889	10.084	-8.89611		38.428	58.4714	35.716	29.9263	39.312	30.9713	39.316	20.4111	39.476	15.7329		37.5373	18.7196	38.5569	17.2184	38.6235	14.9451	38.6628	7.04161	38.7137	11.5372		36.9938	5.70934	37.9429	5.07948	37.9585	4.20166	37.9024	2.93882	37.891	2.09518
	37.512	124.97	10.16	-8.87173		38.46	58.5265	35.76	30.0264	39.336	31.0201	39.336	20.4731	39.496	15.7807		37.5725	18.7439	38.5765	17.2323	38.6471	14.9557	38.6863	7.05227	38.7333	11.5539		36.9034	5.66439	37.8671	5.03841	37.8795	4.16708	37.8235	2.91146	37.8162	2.07307
	37.548	125.049	10.232	-8.85267		38.496	58.5795	35.808	30.1261	39.36	31.0705	39.356	20.5294	39.52	15.8246		37.6078	18.764	38.6	17.2451	38.6706	14.9716	38.7059	7.06291	38.7569	11.5669		36.8297	5.61887	37.7923	4.99896	37.8006	4.13325	37.7404	2.88557	37.7362	2.04969
	37.58	125.126	10.304	-8.82445		38.528	58.6305	35.856	30.2258	39.38	31.1189	39.38	20.5878	39.548	15.8679		37.6431	18.78	38.6314	17.2599	38.6941	14.988	38.7255	7.07339	38.7804	11.5759		36.7248	5.57567	37.7155	4.95813	37.7186	4.09804	37.6542	2.85732	37.6521	2.02725
	37.616	125.2	10.368	-8.7935		38.564	58.6863	35.904	30.3286	39.404	31.1722	39.4	20.6452	39.568	15.9131		37.6745	18.7977	38.6549	17.274	38.7176	15.0017	38.7451	7.08354	38.8078	11.5866		36.6417	5.53381	37.6324	4.91769	37.6355	4.06275	37.567	2.82808	37.5701	2.00628
	37.648	125.264	10.432	-8.7529		38.596	58.7403	35.952	30.431	39.424	31.2274	39.416	20.701	39.588	15.9528		37.7059	18.8197	38.6784	17.2903	38.7373	15.0144	38.7647	7.09639	38.8274	11.5994		36.568	5.48987	37.5504	4.87743	37.5504	4.02837	37.4808	2.80179	37.486	1.98555
	37.676	125.331	10.492	-8.72224		38.628	58.7886	36	30.5294	39.444	31.2769	39.432	20.7617	39.608	15.994		37.7412	18.8382	38.702	17.3086	38.7608	15.0262	38.7843	7.10657	38.8471	11.6142		36.4922	5.44155	37.4631	4.83644	37.4631	3.99375	37.3987	2.77456	37.4008	1.96351
	37.716	125.392	10.552	-8.68917		38.656	58.8351	36.048	30.6276	39.464	31.3233	39.448	20.8233	39.632	16.0369		37.7765	18.8559	38.7255	17.3258	38.7804	15.0394	38.8078	7.11711	38.8667	11.6276		36.405	5.39436	37.377	4.79956	37.3686	3.95946	37.3157	2.74806	37.3105	1.94177
	37.748	125.468	10.616	-8.65465		38.684	58.8806	36.096	30.7259	39.484	31.3736	39.468	20.8792	39.652	16.0816		37.8118	18.8728	38.749	17.3359	38.7961	15.0538	38.8274	7.13309	38.8863	11.6397		36.3084	5.34844	37.2887	4.76116	37.2804	3.92461	37.2305	2.72098	37.2201	1.92118
	37.776	125.531	10.68	-8.61965		38.712	58.9314	36.144	30.8307	39.508	31.4218	39.488	20.9365	39.668	16.1246		37.8471	18.8948	38.7726	17.3471	38.8196	15.0669	38.851	7.15067	38.9059	11.6501		36.2087	5.30774	37.2015	4.72524	37.1932	3.88851	37.1464	2.69288	37.134	1.90122
	37.808	125.588	10.744	-8.58295		38.736	58.9871	36.192	30.9353	39.532	31.4679	39.508	20.9882	39.688	16.1654		37.8863	18.9114	38.7961	17.3593	38.8392	15.0731	38.8745	7.16655	38.9255	11.659		36.1121	5.26506	37.1142	4.68866	37.1028	3.85267	37.0727	2.66477	37.0478	1.87962
	37.84	125.644	10.808	-8.54344		38.76	59.0337	36.236	31.0328	39.556	31.5115	39.528	21.0376	39.708	16.2072		37.9333	18.9286	38.8157	17.3699	38.8588	15.084	38.8941	7.18121	38.9412	11.666		36.0104	5.22165	37.027	4.64518	37.0145	3.81563	36.9855	2.63668	36.9605	1.85737
	37.872	125.705	10.872	-8.50207		38.788	59.0778	36.284	31.1298	39.576	31.5603	39.548	21.0849	39.728	16.251		37.9647	18.9489	38.8353	17.3786	38.8784	15.0879	38.9137	7.19834	38.9608	11.6738		35.892	5.17848	36.9398	4.60751	36.9273	3.7796	36.9055	2.60856	36.8702	1.83495
	37.9	125.756	10.944	-8.46753		38.816	59.1263	36.328	31.2296	39.6	31.6005	39.568	21.1334	39.744	16.2909		37.9961	18.9714	38.8549	17.3828	38.902	15.0993	38.9333	7.20944	38.9765	11.6828		35.7747	5.13421	36.8494	4.56902	36.837	3.74951	36.8287	2.58155	36.7819	1.81441
	37.932	125.804	11.012	-8.43532		38.844	59.1733	36.364	31.3323	39.62	31.6457	39.588	21.1787	39.76	16.3332		38.0275	18.9927	38.8745	17.3887	38.9216	15.1093	38.949	7.21961	38.9922	11.6857		35.6604	5.08864	36.758	4.53038	36.7487	3.71796	36.7435	2.55339	36.6916	1.79316
	37.96	125.857	11.076	-8.40654		38.876	59.2188	36.4	31.4312	39.64	31.696	39.608	21.2241	39.776	16.3737		38.0549	19.0069	38.8941	17.3962	38.9333	15.1209	38.9725	7.22557	39.0078	11.6913		35.5545	5.04535	36.6667	4.49327	36.6656	3.68683	36.6521	2.52487	36.6013	1.77231
	37.988	125.908	11.136	-8.37458		38.908	59.2623	36.44	31.538	39.656	31.744	39.632	21.2665	39.792	16.412		38.0823	19.0227	38.9137	17.4051	38.9529	15.134	38.9882	7.23038	39.0235	11.6964		35.4569	5.00162	36.5722	4.45483	36.5784	3.65638	36.5493	2.50352	36.5099	1.75269
	38.02	125.954	11.192	-8.33061		38.94	59.3066	36.48	31.6421	39.676	31.79	39.656	21.3101	39.808	16.4485		38.1137	19.0399	38.9294	17.4077	38.9725	15.1427	39.0039	7.24231	39.0392	11.7008		35.3635	4.95783	36.459	4.4189	36.4849	3.61992	36.4486	2.48274	36.4081	1.72945
	38.048	125.987	11.252	-8.28642		38.972	59.3511	36.524	31.7461	39.696	31.8341	39.684	21.3512	39.824	16.4838		38.1412	19.0556	38.949	17.41	38.9922	15.1503	39.0196	7.25232	39.0588	11.7046		35.2741	4.91249	36.3676	4.38312	36.3863	3.58658	36.3489	2.45681	36.3115	1.70688
	38.084	126.025	11.32	-8.25602		39	59.3992	36.564	31.8465	39.72	31.8767	39.712	21.3962	39.84	16.5255		38.1647	19.0676	38.9686	17.4206	39.0078	15.1572	39.0392	7.25772	39.0745	11.7081		35.1807	4.86952	36.2762	4.34554	36.2908	3.55383	36.2534	2.42986	36.2129	1.68691
	38.12	126.074	11.388	-8.22706		39.028	59.4435	36.608	31.9498	39.736	31.9174	39.744	21.4456	39.856	16.5628		38.1922	19.0789	38.9843	17.4244	39.0235	15.1613	39.0549	7.26218	39.0902	11.717		35.08	4.8284	36.1828	4.30813	36.1973	3.5193	36.1599	2.40283	36.1059	1.66297
	38.156	126.112	11.456	-8.19279		39.064	59.4772	36.648	32.0522	39.756	31.9518	39.768	21.4956	39.872	16.6056		38.2196	19.0924	39.0039	17.4304	39.0431	15.1683	39.0706	7.26619	39.1059	11.7277		34.9772	4.78828	36.0841	4.27484	36.0997	3.48698	36.0654	2.37256	36.001	1.64034
	38.188	126.122	11.528	-8.17074		39.088	59.5154	36.692	32.1611	39.776	31.9872	39.792	21.5351	39.888	16.6459		38.2431	19.1054	39.0235	17.4418	39.0588	15.175	39.0902	7.27486	39.1216	11.7284		34.8692	4.74802	35.9844	4.24197	35.9979	3.45634	35.9668	2.34277	35.8993	1.62004
	38.216	126.128	11.6	-8.15222		39.116	59.5481	36.736	32.2595	39.788	32.0231	39.812	21.5715	39.904	16.6832		38.2706	19.1201	39.0431	17.4526	39.0706	15.1838	39.1059	7.28235	39.1373	11.7339		34.7622	4.7089	35.8868	4.20786	35.9003	3.42566	35.8671	2.31554	35.8006	1.59959
	38.248	126.118	11.696	-8.13074		39.14	59.5857	36.784	32.3617	39.804	32.0529	39.832	21.6088	39.916	16.718		38.298	19.1334	39.0588	17.4629	39.0863	15.1917	39.1255	7.28602	39.149	11.7357		34.6573	4.67048	35.7944	4.17374	35.8079	3.39519	35.7715	2.28973	35.7051	1.57776
	38.276	126.1	11.772	-8.09642		39.168	59.6178	36.828	32.464	39.82	32.0876	39.852	21.6396	39.932	16.7505		38.3216	19.1513	39.0784	17.4664	39.1059	15.1952	39.1412	7.28841	39.1647	11.7426		34.5483	4.6308	35.6999	4.13962	35.7165	3.36423	35.6719	2.2654	35.6095	1.5564
	38.3	126.068	11.844	-8.07113		39.192	59.6476	36.872	32.562	39.836	32.1198	39.872	21.6769	39.948	16.7805		38.349	19.1658	39.0941	17.468	39.1255	15.2029	39.1608	7.29003	39.1843	11.7548		34.4413	4.59436	35.5981	4.10512	35.6179	3.33394	35.5722	2.24149	35.514	1.53749
	38.328	126.049	11.912	-8.04831		39.216	59.6819	36.916	32.6656	39.852	32.1531	39.888	21.7063	39.964	16.8075		38.3765	19.1801	39.1098	17.4711	39.1412	15.2089	39.1726	7.29136	39.1961	11.7574		34.3292	4.5559	35.4964	4.07114	35.5119	3.30421	35.4756	2.21792	35.4185	1.51374
	38.36	126.011	11.976	-8.01369		39.244	59.7133	36.96	32.7647	39.868	32.184	39.904	21.7321	39.976	16.835		38.4	19.1881	39.1255	17.4754	39.1569	15.2131	39.1882	7.29495	39.2118	11.7588		34.215	4.51858	35.3987	4.03837	35.4008	3.27392	35.3738	2.19505	35.325	1.49015
	38.384	125.961	12.048	-7.9792		39.268	59.7415	37.008	32.8703	39.884	32.2126	39.92	21.7584	39.992	16.8635		38.4235	19.1928	39.1451	17.4753	39.1726	15.2129	39.2039	7.29759	39.2235	11.7589		34.1018	4.48232	35.2959	4.00672	35.2928	3.24793	35.2731	2.16863	35.2305	1.46952
	38.408	125.898	12.132	-7.95127		39.292	59.7698	37.068	32.972	39.896	32.2394	39.936	21.7855	40.004	16.8894		38.4471	19.203	39.1569	17.4738	39.1882	15.212	39.2157	7.30241	39.2392	11.7577		33.9668	4.44508	35.1932	3.97472	35.1838	3.22018	35.1672	2.14339	35.136	1.44945
	38.432	125.83	12.204	-7.92872		39.32	59.7994	37.116	33.07	39.912	32.2634	39.948	21.8132	40.016	16.9164		38.4706	19.2212	39.1726	17.4708	39.2	15.211	39.2314	7.30679	39.251	11.7584		33.8764	4.40758	35.0945	3.94266	35.0789	3.19148	35.0623	2.11835	35.0426	1.42871
	38.456	125.759	12.28	-7.90493		39.344	59.8276	37.156	33.1644	39.928	32.2874	39.96	21.8373	40.028	16.9402		38.4941	19.2414	39.1882	17.4697	39.2157	15.2066	39.2431	7.31068	39.2627	11.7583		33.7445	4.37086	34.999	3.91059	34.9564	3.16243	34.9647	2.09243	34.9543	1.40787
	38.48	125.682	12.348	-7.86771		39.368	59.8571	37.192	33.2689	39.94	32.3109	39.972	21.8507	40.044	16.9613		38.5137	19.2582	39.2039	17.4708	39.2314	15.2104	39.2549	7.31408	39.2745	11.7574		33.6241	4.33438	34.8962	3.87613	34.8525	3.13354	34.866	2.06694	34.8671	1.39011
	38.504	125.607	12.416	-7.84229		39.392	59.8838	37.232	33.372	39.96	32.3447	39.988	21.8599	40.056	16.991		38.5333	19.2748	39.2157	17.4684	39.2431	15.2107	39.2706	7.31695	39.2863	11.7525		33.5036	4.2941	34.785	3.84274	34.7487	3.10571	34.7601	2.04198	34.7674	1.37365
	38.528	125.534	12.48	-7.8144		39.416	59.9076	37.272	33.4766	39.976	32.372	40.004	21.8723	40.072	17.0183		38.5569	19.2911	39.2274	17.4683	39.2549	15.2101	39.2824	7.3219	39.298	11.7519		33.3832	4.25813	34.6698	3.81173	34.6469	3.07869	34.6532	2.01888	34.6604	1.35302
	38.552	125.466	12.552	-7.78515		39.44	59.9319	37.312	33.5767	39.988	32.3926	40.016	21.8846	40.084	17.0398		38.5765	19.3069	39.2431	17.4672	39.2667	15.2087	39.2902	7.32312	39.3098	11.7505		33.2596	4.22379	34.5545	3.77943	34.5472	3.04992	34.541	1.99296	34.5421	1.33177
	38.576	125.398	12.628	-7.74791		39.46	59.9534	37.348	33.6763	40.004	32.4133	40.028	21.9002	40.096	17.0622		38.5961	19.3221	39.2549	17.4653	39.2824	15.2037	39.302	7.3232	39.3216	11.7487		33.1329	4.18877	34.4517	3.74824	34.4507	3.02145	34.406	1.96721	34.4237	1.31096
	38.6	125.331	12.704	-7.70368		39.484	59.9719	37.388	33.7821	40.016	32.4345	40.04	21.9127	40.104	17.0784		38.6196	19.3367	39.2667	17.4629	39.2941	15.2011	39.3177	7.32475	39.3294	11.7435		32.9938	4.15184	34.3551	3.716	34.3489	2.99366	34.2939	1.94546	34.3022	1.29123
	38.624	125.259	12.776	-7.66649		39.504	59.994	37.428	33.8796	40.032	32.4561	40.052	21.929	40.116	17.0953		38.6392	19.3479	39.2784	17.4602	39.302	15.1974	39.3294	7.32513	39.3372	11.7437		32.8692	4.1152	34.2471	3.68352	34.243	2.96482	34.1848	1.92468	34.1589	1.27357
	38.644	125.197	12.844	-7.62963		39.528	60.0126	37.464	33.9686	40.044	32.4709	40.064	21.9355	40.128	17.1118		38.6588	19.3613	39.2902	17.4572	39.3137	15.2017	39.3372	7.32699	39.349	11.7441		32.7529	4.08163	34.1329	3.6527	34.135	2.93766	34.0737	1.9014	34.0415	1.25537
	38.66	125.134	12.912	-7.58642		39.544	60.0352	37.504	34.0599	40.056	32.4863	40.076	21.9429	40.14	17.1279		38.6784	19.3763	39.302	17.4564	39.3255	15.1992	39.349	7.32714	39.3569	11.7417		32.6334	4.05179	34.0177	3.62229	34.0239	2.91274	33.9855	1.87785	33.9221	1.23621
	38.688	125.081	12.988	-7.54321		39.564	60.0515	37.544	34.1539	40.068	32.4992	40.088	21.9473	40.152	17.1402		38.7059	19.3896	39.3137	17.4548	39.3372	15.1953	39.3569	7.32561	39.3686	11.739		32.513	4.02111	33.9034	3.59224	33.9117	2.88565	33.8723	1.85246	33.8058	1.21759
	38.704	125.035	13.064	-7.50083		39.588	60.0607	37.584	34.2501	40.08	32.5131	40.1	21.9561	40.16	17.1487		38.7255	19.3985	39.3216	17.4522	39.349	15.1898	39.3647	7.31979	39.3765	11.736		32.3894	3.98906	33.7892	3.56262	33.7933	2.86174	33.7342	1.83039	33.6968	1.19913
	38.724	124.996	13.14	-7.47127		39.612	60.0657	37.624	34.3482	40.092	32.517	40.112	21.9628	40.172	17.1569		38.749	19.4093	39.3333	17.4462	39.3569	15.1829	39.3725	7.31288	39.3882	11.7301		32.2388	3.95834	33.6698	3.53172	33.6677	2.83594	33.6179	1.80734	33.5846	1.17923
	38.744	124.965	13.208	-7.44019		39.632	60.0772	37.66	34.4376	40.104	32.5249	40.124	21.9714	40.18	17.1649		38.7726	19.4166	39.3451	17.4367	39.3647	15.1808	39.3843	7.30751	39.3961	11.7297		32.1121	3.92751	33.5462	3.50242	33.54	2.81001	33.5244	1.7843	33.4714	1.15945
	38.764	124.954	13.308	-7.4087		39.652	60.0855	37.7	34.5187	40.12	32.5333	40.136	21.9784	40.188	17.1726		38.7961	19.4261	39.3529	17.4347	39.3725	15.1783	39.3922	7.30686	39.4039	11.7284		31.9886	3.89879	33.4278	3.47082	33.4164	2.78504	33.4175	1.7609	33.3593	1.14027
	38.784	124.943	13.372	-7.37789		39.672	60.0945	37.736	34.6055	40.132	32.5422	40.144	21.987	40.2	17.1735		38.8235	19.4346	39.3608	17.4319	39.3804	15.175	39.4	7.29678	39.4118	11.7263		31.8619	3.86742	33.3115	3.44028	33.3022	2.76306	33.3136	1.73761	33.2451	1.12169
	38.804	124.93	13.444	-7.34886		39.692	60.1041	37.776	34.6946	40.144	32.5516	40.156	21.9902	40.208	17.1714		38.8471	19.4419	39.3725	17.4289	39.3882	15.1709	39.4039	7.29153	39.4196	11.7266		31.7331	3.83367	33.1817	3.4086	33.1828	2.73705	33.2067	1.71361	33.1257	1.10391
	38.824	124.922	13.512	-7.32825		39.712	60.1071	37.812	34.7856	40.152	32.5543	40.164	21.9948	40.216	17.1702		38.8706	19.4481	39.3804	17.4225	39.3922	15.1666	39.4118	7.28531	39.4275	11.7266		31.6023	3.80038	33.0602	3.3776	33.0665	2.71217	33.0955	1.69396	33.0062	1.08669
	38.844	124.904	13.584	-7.29639		39.732	60.1067	37.844	34.8787	40.16	32.5604	40.176	21.997	40.224	17.1697		38.8941	19.4497	39.3882	17.4212	39.4	15.1621	39.4196	7.27499	39.4353	11.7291		31.4694	3.77235	32.9429	3.34765	32.946	2.68678	32.9772	1.67471	32.8879	1.0691
	38.864	124.882	13.652	-7.26746		39.752	60.1099	37.884	34.9712	40.172	32.5661	40.184	21.9935	40.232	17.1661		38.9177	19.4525	39.3961	17.4224	39.4078	15.1575	39.4314	7.26957	39.4392	11.7278		31.3354	3.74145	32.8297	3.31709	32.8297	2.66175	32.8536	1.65325	32.7653	1.05154
	38.88	124.867	13.724	-7.24244		39.772	60.1063	37.916	35.0627	40.18	32.5688	40.192	21.9881	40.24	17.1568		38.9372	19.4538	39.4039	17.4178	39.4157	15.1555	39.4392	7.2665	39.4471	11.7279		31.2056	3.71088	32.7113	3.28774	32.7041	2.63911	32.7196	1.63217	32.6438	1.03355
	38.9	124.847	13.792	-7.21245		39.792	60.1037	37.952	35.153	40.188	32.5694	40.204	21.9846	40.248	17.1597		38.9569	19.4567	39.4078	17.4159	39.4196	15.1503	39.4431	7.2627	39.4549	11.7295		31.0654	3.68021	32.5919	3.25601	32.5753	2.61473	32.5898	1.61278	32.5234	1.01642
	38.92	124.829	13.852	-7.17407		39.812	60.0988	37.988	35.2423	40.196	32.5677	40.212	21.9868	40.256	17.1601		38.9765	19.4591	39.4157	17.4135	39.4275	15.1483	39.4471	7.25825	39.4588	11.7301		30.9263	3.64778	32.4652	3.22616	32.4476	2.59094	32.4538	1.59459	32.3998	1.00065
	38.936	124.81	13.924	-7.13357		39.832	60.098	38.02	35.3271	40.208	32.5637	40.22	21.9907	40.26	17.1542		38.9961	19.4609	39.4235	17.4159	39.4353	15.1439	39.4549	7.25324	39.4627	11.7271		30.7975	3.61482	32.3354	3.19667	32.3219	2.56646	32.3209	1.57714	32.2731	0.9856
	38.956	124.792	14.004	-7.11259		39.852	60.0936	38.056	35.4205	40.216	32.5607	40.228	21.9927	40.268	17.1491		39.0118	19.4614	39.4314	17.4118	39.4431	15.1395	39.4667	7.24516	39.4706	11.7239		30.6698	3.58531	32.2035	3.16844	32.1932	2.5396	32.188	1.55676	32.1506	0.97005
	38.972	124.776	14.084	-7.08572		39.868	60.0894	38.088	35.508	40.224	32.5548	40.236	21.9888	40.272	17.1417		39.0353	19.4638	39.4392	17.4068	39.451	15.138	39.4706	7.24044	39.4745	11.7172		30.5327	3.55988	32.0779	3.13824	32.0675	2.51383	32.0613	1.53613	32.026	0.95494
	38.992	124.753	14.164	-7.05948		39.884	60.0862	38.124	35.5947	40.232	32.5492	40.244	21.9823	40.28	17.1289		39.051	19.4654	39.4431	17.4005	39.4588	15.1357	39.4745	7.23654	39.4784	11.7098		30.3738	3.53377	31.946	3.10767	31.9346	2.48826	31.9014	1.51325	31.8993	0.93868
	39.008	124.733	14.232	-7.0404		39.9	60.0848	38.156	35.681	40.24	32.5401	40.248	21.9769	40.284	17.1145		39.0667	19.4662	39.4549	17.3962	39.4627	15.1293	39.4823	7.22979	39.4863	11.7016		30.2295	3.50696	31.8162	3.07904	31.7975	2.46239	31.7695	1.49146	31.7736	0.92391
	39.028	124.706	14.3	-7.02187		39.916	60.0745	38.188	35.7657	40.248	32.5315	40.256	21.9728	40.292	17.1049		39.0863	19.4688	39.4588	17.3882	39.4706	15.1248	39.4863	7.21913	39.4902	11.6928		30.0872	3.47525	31.6885	3.04871	31.6656	2.43735	31.6417	1.47292	31.6521	0.90689
	39.048	124.683	14.364	-6.99727		39.928	60.0678	38.224	35.8486	40.256	32.5201	40.26	21.97	40.296	17.0924		39.098	19.4763	39.4667	17.3791	39.4745	15.128	39.4902	7.20722	39.4941	11.686		29.9626	3.44324	31.5628	3.01852	31.54	2.41409	31.513	1.4546	31.5254	0.89357
	39.064	124.663	14.432	-6.96543		39.948	60.0611	38.256	35.937	40.264	32.5062	40.268	21.9653	40.3	17.0772		39.1137	19.4808	39.4706	17.3716	39.4823	15.1243	39.498	7.19993	39.498	11.678		29.8162	3.41175	31.4413	2.99494	31.4133	2.39214	31.3832	1.43741	31.3936	0.88019
	39.08	124.638	14.532	-6.9383		39.96	60.0513	38.288	36.0239	40.268	32.4936	40.272	21.9627	40.304	17.0663		39.1294	19.4824	39.4784	17.3627	39.4863	15.1254	39.498	7.1889	39.502	11.6658		29.6822	3.38222	31.3209	2.96381	31.2814	2.3696	31.2638	1.42155	31.2669	0.86809
	39.096	124.621	14.612	-6.91689		39.972	60.0387	38.328	36.1119	40.272	32.4793	40.276	21.9554	40.308	17.0567		39.1451	19.4832	39.4823	17.3582	39.4902	15.1197	39.502	7.1832	39.5059	11.6526		29.5753	3.35381	31.1942	2.93447	31.1589	2.34153	31.1443	1.40542	31.135	0.85511
	39.112	124.598	14.688	-6.88136		39.984	60.0334	38.364	36.1971	40.28	32.4633	40.284	21.9465	40.312	17.0384		39.1569	19.4824	39.4863	17.3498	39.498	15.1127	39.5059	7.17395	39.5059	11.6454		29.4081	3.3262	31.0623	2.90811	31.028	2.31472	31.0145	1.38907	30.9938	0.84111
	39.124	124.562	14.764	-6.84921		40	60.0217	38.396	36.2799	40.284	32.4452	40.288	21.9362	40.312	17.0217		39.1726	19.4807	39.4902	17.3404	39.502	15.1044	39.5098	7.16703	39.5098	11.6384		29.2627	3.2968	30.9252	2.88253	30.8962	2.28811	30.8795	1.37514	30.8557	0.82716
	39.14	124.52	14.84	-6.81372		40.016	60.0076	38.432	36.3614	40.288	32.4275	40.292	21.9315	40.316	17.0029		39.1843	19.4787	39.498	17.3293	39.5059	15.0917	39.5137	7.15731	39.5137	11.6338		29.1495	3.26813	30.7954	2.85883	30.7664	2.26085	30.7404	1.35545	30.7207	0.81313
	39.156	124.479	14.916	-6.77024		40.032	59.9875	38.464	36.4446	40.292	32.4072	40.296	21.9286	40.316	16.989		39.2	19.4756	39.502	17.3231	39.5098	15.0779	39.5137	7.14172	39.5177	11.6285		29.0125	3.24051	30.6636	2.83458	30.6272	2.2391	30.6044	1.33447	30.5898	0.79906
	39.168	124.432	14.992	-6.73498		40.048	59.9679	38.496	36.5255	40.296	32.3881	40.3	21.9241	40.32	16.9772		39.2118	19.4742	39.5059	17.3141	39.5137	15.0661	39.5177	7.12553	39.5177	11.6226		28.8453	3.21486	30.5306	2.813	30.4891	2.21915	30.4683	1.31584	30.4683	0.78315
	39.18	124.391	15.076	-6.70128		40.064	59.9412	38.528	36.6076	40.3	32.3738	40.3	21.914	40.32	16.9606		39.2235	19.4776	39.5098	17.2992	39.5177	15.0566	39.5216	7.11723	39.5216	11.6195		28.702	3.18976	30.3946	2.7925	30.3551	2.19792	30.3292	1.29885	30.3302	0.76753
	39.196	124.343	15.152	-6.66793		40.076	59.9139	38.56	36.6838	40.304	32.3503	40.304	21.9018	40.324	16.9528		39.2392	19.48	39.5137	17.2869	39.5216	15.05	39.5216	7.10846	39.5216	11.6103		28.5535	3.1642	30.2534	2.77196	30.2191	2.17948	30.1755	1.28269	30.1869	0.75232
	39.208	124.303	15.228	-6.63589		40.096	59.8901	38.592	36.761	40.308	32.3287	40.308	21.8869	40.324	16.9355		39.251	19.4815	39.5177	17.2801	39.5255	15.0406	39.5255	7.10255	39.5255	11.597		28.4071	3.13841	30.1121	2.74747	30.0862	2.15892	30.027	1.26892	30.0498	0.7385
	39.22	124.258	15.304	-6.6117		40.112	59.8731	38.624	36.835	40.312	32.3092	40.312	21.8725	40.324	16.9152		39.2667	19.4821	39.5216	17.2692	39.5255	15.0311	39.5255	7.09267	39.5255	11.5915		28.2679	3.11607	29.9709	2.71976	29.9221	2.13822	29.8879	1.25502	29.9159	0.72377
	39.236	124.215	15.38	-6.58875		40.124	59.8556	38.652	36.9103	40.316	32.2874	40.316	21.8565	40.328	16.889		39.2784	19.4787	39.5216	17.2571	39.5294	15.0211	39.5255	7.0842	39.5255	11.5822		28.1163	3.09305	29.8297	2.69509	29.7767	2.11692	29.7446	1.23853	29.7788	0.70788
	39.248	124.165	15.452	-6.5527		40.14	59.831	38.684	36.981	40.316	32.2707	40.316	21.8395	40.328	16.8679		39.298	19.474	39.5255	17.2464	39.5294	15.0076	39.5294	7.07464	39.5294	11.5723		27.9761	3.07111	29.6885	2.67243	29.6407	2.09711	29.6168	1.2249	29.6521	0.69293
	39.264	124.11	15.528	-6.52108		40.152	59.8066	38.712	37.054	40.32	32.249	40.32	21.8219	40.328	16.8451		39.3137	19.4653	39.5294	17.2342	39.5294	14.9989	39.5294	7.06412	39.5294	11.5622		27.837	3.04779	29.5545	2.65043	29.5099	2.07752	29.4922	1.21182	29.5213	0.6782
	39.276	124.048	15.596	-6.49279		40.16	59.7795	38.744	37.1253	40.32	32.2289	40.32	21.7959	40.328	16.8272		39.3255	19.459	39.5294	17.2207	39.5294	14.9858	39.5294	7.05596	39.5294	11.5479		27.676	3.02276	29.4216	2.62998	29.3728	2.05789	29.3593	1.19859	29.3821	0.66311
	39.288	123.977	15.66	-6.45562		40.172	59.7525	38.772	37.1941	40.324	32.2069	40.324	21.7783	40.328	16.8068		39.3372	19.4524	39.5333	17.2058	39.5333	14.9683	39.5294	7.04769	39.5294	11.5408		27.4829	2.99731	29.2773	2.60882	29.2638	2.03931	29.2202	1.18262	29.2378	0.65301
	39.3	123.909	15.732	-6.41824		40.184	59.7216	38.804	37.2672	40.324	32.1832	40.324	21.7654	40.328	16.7843		39.349	19.4516	39.5333	17.1841	39.5333	14.9523	39.5294	7.03631	39.5294	11.5294		27.3323	2.97237	29.1038	2.58792	29.0997	2.02218	29.0758	1.16644	29.0924	0.64271
	39.312	123.832	15.804	-6.37954		40.196	59.6871	38.844	37.3375	40.324	32.1651	40.324	21.7505	40.328	16.7567		39.3608	19.4538	39.5333	17.1646	39.5333	14.9405	39.5294	7.02455	39.5294	11.5169		27.1921	2.94657	28.9533	2.56731	28.9803	2.00301	28.9367	1.15239	28.947	0.62905
	39.324	123.747	15.9	-6.35155		40.208	59.6494	38.88	37.4018	40.328	32.146	40.328	21.7336	40.328	16.7313		39.3725	19.4534	39.5333	17.1475	39.5333	14.9304	39.5294	7.01517	39.5294	11.5061		27.0478	2.9221	28.812	2.54783	28.8411	1.98515	28.7996	1.1349	28.8079	0.6211
	39.332	123.657	15.968	-6.32224		40.22	59.6127	38.912	37.4714	40.328	32.1222	40.328	21.7145	40.328	16.7077		39.3843	19.4466	39.5333	17.1297	39.5333	14.9224	39.5294	7.00514	39.5294	11.4941		26.9097	2.89911	28.6719	2.528	28.6615	1.96786	28.6656	1.11763	28.6667	0.61313
	39.344	123.567	16.036	-6.29286		40.228	59.5742	38.94	37.5464	40.328	32.1005	40.328	21.6927	40.328	16.6786		39.3922	19.4388	39.5333	17.114	39.5333	14.9133	39.5294	6.9946	39.5294	11.4809		26.7632	2.87665	28.5244	2.50851	28.5119	1.94993	28.5254	1.1028	28.5119	0.60151
	39.356	123.478	16.112	-6.25697		40.24	59.5337	38.972	37.612	40.328	32.0798	40.328	21.6754	40.328	16.6552		39.4039	19.4358	39.5333	17.0974	39.5333	14.9001	39.5294	6.98635	39.5294	11.4667		26.6106	2.8557	28.378	2.49241	28.3998	1.93255	28.3884	1.08822	28.3655	0.58971
	39.368	123.396	16.196	-6.2268		40.248	59.4909	38.996	37.6681	40.328	32.052	40.328	21.6527	40.328	16.6237		39.4157	19.4318	39.5333	17.08	39.5333	14.8858	39.5294	6.97736	39.5294	11.4517		26.4528	2.83749	28.2357	2.47642	28.2606	1.9164	28.2388	1.07363	28.2139	0.5795
	39.38	123.3	16.264	-6.20142		40.26	59.4556	39.024	37.7217	40.328	32.0245	40.328	21.6288	40.328	16.5907		39.4275	19.4243	39.5333	17.0621	39.5333	14.873	39.5294	6.96462	39.5294	11.4328		26.3043	2.81927	28.0914	2.45657	28.1225	1.90015	28.082	1.05864	28.0633	0.56821
	39.388	123.211	16.336	-6.16682		40.268	59.4168	39.052	37.7833	40.328	31.9944	40.328	21.6033	40.328	16.5667		39.4353	19.4244	39.5333	17.0432	39.5333	14.8588	39.5294	6.95671	39.5294	11.4212		26.1661	2.79722	27.9543	2.43763	27.9906	1.88512	27.9325	1.0458	27.9138	0.55388
	39.4	123.123	16.4	-6.12982		40.276	59.3751	39.076	37.843	40.328	31.9622	40.328	21.5757	40.328	16.5407		39.4431	19.4226	39.5333	17.0262	39.5333	14.8465	39.5294	6.94484	39.5294	11.4056		26.0187	2.77501	27.8183	2.41766	27.8494	1.87341	27.7902	1.03382	27.7643	0.54471
	39.408	123.034	16.464	-6.09165		40.284	59.3339	39.1	37.8998	40.328	31.9344	40.328	21.5463	40.324	16.5191		39.451	19.419	39.5333	17.006	39.5333	14.8307	39.5333	6.93182	39.5294	11.3892		25.8318	2.75262	27.676	2.39916	27.6978	1.86064	27.649	1.02016	27.621	0.53693
	39.42	122.939	16.536	-6.04584		40.292	59.2863	39.124	37.957	40.328	31.8936	40.328	21.5178	40.324	16.4917		39.4627	19.4169	39.5333	16.986	39.5333	14.814	39.5333	6.91781	39.5255	11.3722		25.6677	2.73531	27.5317	2.38241	27.5483	1.84752	27.5016	1.00551	27.4849	0.52643
	39.428	122.839	16.612	-5.99907		40.3	59.2357	39.156	38.0152	40.328	31.8613	40.328	21.4937	40.324	16.4582		39.4706	19.4081	39.5333	16.9716	39.5333	14.7936	39.5294	6.90244	39.5255	11.3575		25.513	2.71834	27.377	2.36488	27.3987	1.83359	27.3562	0.98918	27.3458	0.51611
	39.44	122.736	16.692	-5.94689		40.308	59.1858	39.192	38.0719	40.328	31.8268	40.328	21.4674	40.324	16.4221		39.4784	19.3952	39.5333	16.956	39.5333	14.7749	39.5294	6.8853	39.5216	11.342		25.3645	2.69841	27.2222	2.35047	27.2513	1.81883	27.2066	0.97436	27.2046	0.50854
	39.448	122.635	16.764	-5.90346		40.316	59.1397	39.216	38.1272	40.328	31.797	40.328	21.4385	40.32	16.3837		39.4863	19.3809	39.5333	16.939	39.5333	14.7547	39.5294	6.86659	39.5216	11.326		25.2118	2.67783	27.0779	2.33435	27.107	1.8048	27.0571	0.96056	27.0675	0.50092
	39.456	122.54	16.88	-5.86014		40.324	59.0902	39.24	38.1773	40.328	31.7646	40.328	21.4105	40.316	16.3467		39.4941	19.3712	39.5333	16.9181	39.5294	14.7335	39.5294	6.85228	39.5177	11.3123		25.055	2.65656	26.9325	2.3174	26.9616	1.78881	26.9076	0.94534	26.9242	0.4902
	39.464	122.435	16.952	-5.81587		40.328	59.0409	39.264	38.2252	40.328	31.7301	40.328	21.3831	40.312	16.3075		39.502	19.3602	39.5333	16.9026	39.5255	14.7139	39.5255	6.83417	39.5137	11.3037		24.8972	2.63472	26.7871	2.30054	26.8183	1.77433	26.7581	0.92961	26.7726	0.47792
	39.472	122.319	17.024	-5.77732		40.332	58.985	39.288	38.278	40.324	31.697	40.324	21.3528	40.308	16.2722		39.5098	19.354	39.5294	16.8842	39.5255	14.693	39.5216	6.81246	39.5098	11.2856		24.7404	2.6129	26.6324	2.28179	26.6708	1.7616	26.6137	0.91679	26.6179	0.46838
	39.484	122.207	17.096	-5.7303		40.34	58.9298	39.312	38.3332	40.324	31.6582	40.324	21.3201	40.304	16.2298		39.5137	19.3436	39.5294	16.8625	39.5216	14.671	39.5177	6.79256	39.5059	11.2694		24.5888	2.59045	26.4714	2.2628	26.5223	1.74761	26.46	0.90428	26.4652	0.45804
	39.492	122.093	17.168	-5.68703		40.344	58.8722	39.332	38.3878	40.32	31.6237	40.32	21.2848	40.3	16.1914		39.5216	19.3319	39.5255	16.8432	39.5177	14.6477	39.5137	6.77992	39.502	11.2521		24.433	2.56963	26.3281	2.24339	26.3728	1.73193	26.2669	0.89246	26.3178	0.44767
	39.5	121.977	17.244	-5.6488		40.348	58.8152	39.356	38.4411	40.32	31.5854	40.32	21.2502	40.296	16.1538		39.5294	19.319	39.5216	16.8263	39.5137	14.6258	39.5098	6.76261	39.4941	11.2391		24.2804	2.54968	26.1859	2.22452	26.2284	1.71836	26.1059	0.88245	26.1589	0.43617
	39.508	121.858	17.32	-5.61699		40.352	58.7555	39.38	38.4925	40.316	31.5472	40.316	21.21	40.288	16.1168		39.5373	19.3076	39.5177	16.8115	39.5137	14.6029	39.5059	6.74088	39.4902	11.2243		24.1308	2.53082	26.0685	2.20635	26.0841	1.70528	25.9616	0.8684	25.9906	0.42281
	39.512	121.724	17.408	-5.57768		40.356	58.6971	39.4	38.5483	40.312	31.4956	40.312	21.1675	40.28	16.0732		39.5412	19.2948	39.5098	16.7927	39.5098	14.5819	39.498	6.71816	39.4863	11.2048		23.9751	2.51089	25.9232	2.18851	25.9335	1.6925	25.8245	0.85391	25.7996	0.41151
	39.52	121.582	17.484	-5.53782		40.36	58.6327	39.424	38.6018	40.308	31.4411	40.312	21.1335	40.272	16.0298		39.5451	19.2805	39.5059	16.7729	39.502	14.5599	39.4941	6.69465	39.4784	11.1834		23.812	2.49101	25.7736	2.17192	25.7726	1.68273	25.6906	0.8397	25.6438	0.40013
	39.528	121.444	17.556	-5.50436		40.364	58.5733	39.444	38.6531	40.304	31.3913	40.308	21.0975	40.264	15.991		39.5529	19.2625	39.502	16.7606	39.498	14.5366	39.4863	6.66741	39.4745	11.1599		23.6604	2.4718	25.621	2.15485	25.6075	1.67079	25.5545	0.82624	25.5005	0.38856
	39.532	121.305	17.628	-5.4634		40.368	58.5155	39.464	38.7021	40.296	31.3427	40.304	21.0632	40.26	15.9396		39.5569	19.2492	39.4941	16.7414	39.4941	14.5123	39.4784	6.64187	39.4667	11.1339		23.5005	2.45488	25.4683	2.13886	25.4154	1.65703	25.406	0.80933	25.3676	0.37638
	39.536	121.144	17.728	-5.42187		40.372	58.4564	39.484	38.753	40.292	31.2921	40.3	21.0266	40.252	15.8888		39.5608	19.2376	39.4902	16.724	39.4863	14.4878	39.4745	6.61769	39.4588	11.1057		23.3489	2.43833	25.324	2.12218	25.2482	1.64171	25.2471	0.79218	25.2316	0.36644
	39.544	120.994	17.796	-5.3867		40.376	58.3919	39.504	38.8058	40.288	31.2463	40.292	20.9867	40.244	15.8414		39.5647	19.2196	39.4823	16.7017	39.4823	14.466	39.4667	6.59192	39.4549	11.0787		23.1963	2.42215	25.1796	2.10543	25.0883	1.62646	25.0914	0.77586	25.0997	0.35764
	39.548	120.842	17.848	-5.33854		40.376	58.3286	39.524	38.8525	40.284	31.1945	40.288	20.9435	40.236	15.7874		39.5686	19.2011	39.4745	16.6806	39.4745	14.4492	39.4588	6.56797	39.4471	11.0505		23.0457	2.40634	25.0405	2.08915	24.945	1.61236	24.9315	0.76063	24.9688	0.34807
	39.552	120.676	17.92	-5.29523		40.38	58.2631	39.544	38.9025	40.276	31.1403	40.28	20.8975	40.224	15.731		39.5725	19.1821	39.4706	16.6583	39.4706	14.4282	39.451	6.54351	39.4392	11.0214		22.8619	2.39089	24.8733	2.07631	24.811	1.59583	24.7767	0.7469	24.8204	0.33781
	39.556	120.515	17.988	-5.25607		40.384	58.2025	39.56	38.9505	40.272	31.0835	40.272	20.8491	40.216	15.6798		39.5765	19.1682	39.4627	16.632	39.4627	14.4027	39.4392	6.5188	39.4314	10.9917		22.7009	2.37582	24.7061	2.05986	24.6719	1.57829	24.6158	0.73414	24.6552	0.32681
	39.56	120.343	18.08	-5.21699		40.384	58.14	39.58	39.0004	40.264	31.0274	40.268	20.8083	40.204	15.6307		39.5804	19.1532	39.4549	16.6052	39.4549	14.3789	39.4314	6.49093	39.4196	10.9669		22.5421	2.36111	24.5254	2.04274	24.5223	1.56049	24.4496	0.72464	24.4891	0.31546
	39.564	120.168	18.152	-5.17737		40.388	58.0793	39.596	39.0481	40.256	30.9717	40.26	20.7604	40.192	15.5759		39.5843	19.134	39.4471	16.5806	39.4471	14.3513	39.4235	6.46538	39.4118	10.9409		22.3842	2.34677	24.3697	2.02485	24.3624	1.54466	24.2928	0.7133	24.3167	0.30439
	39.568	119.992	18.228	-5.12886		40.388	58.0098	39.616	39.0969	40.248	30.9195	40.252	20.7122	40.184	15.5184		39.5843	19.1135	39.4392	16.5582	39.4392	14.3169	39.4118	6.43922	39.4	10.9108		22.2284	2.3328	24.215	2.00713	24.2139	1.52782	24.1454	0.70185	24.1547	0.29403
	39.568	119.818	18.308	-5.08397		40.388	57.9448	39.632	39.1368	40.24	30.8638	40.244	20.6605	40.172	15.4589		39.5882	19.0977	39.4314	16.5316	39.4314	14.2896	39.4039	6.40953	39.3843	10.8796		22.0758	2.31921	24.0582	1.98858	24.0633	1.5112	24.001	0.69005	23.9959	0.28369
	39.572	119.64	18.384	-5.04213		40.392	57.8774	39.644	39.1752	40.232	30.8053	40.236	20.6059	40.16	15.3943		39.5922	19.0782	39.4235	16.504	39.4196	14.2603	39.3922	6.38239	39.3765	10.8476		21.9159	2.30598	23.9003	1.97353	23.9107	1.49598	23.8515	0.67738	23.8432	0.27339
	39.572	119.464	18.456	-4.99728		40.392	57.8083	39.684	39.2146	40.224	30.7447	40.224	20.5489	40.152	15.3344		39.5922	19.0581	39.4118	16.4723	39.4118	14.2317	39.3804	6.35748	39.3647	10.8155		21.7549	2.29311	23.7487	1.95886	23.757	1.48206	23.6968	0.66561	23.6999	0.26311
	39.576	119.265	18.528	-4.94333		40.392	57.7339	39.704	39.2508	40.216	30.6827	40.216	20.4965	40.14	15.2762		39.5922	19.0369	39.4039	16.4452	39.4	14.2012	39.3686	6.33133	39.3529	10.7869		21.5846	2.28062	23.5929	1.94442	23.6075	1.46826	23.5421	0.65401	23.5504	0.25286
	39.576	119.078	18.592	-4.89086		40.392	57.6643	39.724	39.2909	40.208	30.6223	40.208	20.4416	40.132	15.2133		39.5961	19.0179	39.3922	16.4142	39.3922	14.1664	39.3569	6.30423	39.3412	10.7557		21.4143	2.2685	23.4351	1.93021	23.4517	1.4546	23.3936	0.64258	23.3967	0.24263
	39.576	118.892	18.656	-4.83167		40.392	57.5966	39.744	39.3322	40.196	30.5559	40.196	20.3874	40.116	15.1558		39.5961	19.0015	39.3843	16.3847	39.3804	14.1308	39.3451	6.27967	39.3294	10.7217		21.2492	2.25675	23.2783	1.91623	23.2908	1.4411	23.243	0.63134	23.2461	0.23243
	39.58	118.709	18.728	-4.7563		40.392	57.5308	39.764	39.3672	40.188	30.4943	40.188	20.3261	40.104	15.096		39.5961	18.9788	39.3765	16.3564	39.3686	14.1005	39.3333	6.25794	39.3137	10.6877		21.0841	2.24536	23.1163	1.90248	23.1308	1.42773	23.0831	0.62028	23.0872	0.22226
	39.58	118.512	18.8	-4.68147		40.392	57.4633	39.784	39.3994	40.18	30.4275	40.176	20.2616	40.088	15.0373		39.5961	18.9559	39.3647	16.3323	39.3608	14.0668	39.3216	6.2362	39.302	10.6566		20.9242	2.23435	22.9637	1.88897	22.9699	1.41452	22.9211	0.60939	22.9346	0.21212
	39.58	118.327	18.872	-4.6197		40.392	57.3974	39.804	39.4291	40.168	30.3554	40.164	20.1976	40.072	14.9826		39.5961	18.9349	39.3529	16.3071	39.349	14.0328	39.3098	6.21102	39.2824	10.6255		20.7767	2.2237	22.8162	1.87568	22.8204	1.40145	22.7674	0.59869	22.785	0.202
	39.58	118.155	18.952	-4.55725		40.392	57.3295	39.824	39.4597	40.156	30.2921	40.152	20.1311	40.056	14.9175		39.5961	18.9125	39.3451	16.281	39.3333	14.0014	39.2941	6.18797	39.2667	10.5973		20.6376	2.21342	22.6719	1.86263	22.6719	1.38853	22.6137	0.58816	22.6293	0.19191
	39.58	117.979	19.044	-4.50902		40.392	57.2598	39.844	39.4876	40.144	30.2273	40.144	20.0587	40.044	14.8489		39.5961	18.8888	39.3333	16.2455	39.3216	13.9698	39.2824	6.16155	39.2471	10.5692		20.4995	2.20351	22.5203	1.84981	22.5203	1.37576	22.4579	0.57781	22.4683	0.18184
	39.58	117.801	19.132	-4.456		40.392	57.184	39.864	39.5126	40.132	30.1581	40.132	19.9875	40.028	14.7808		39.5961	18.864	39.3137	16.2118	39.3059	13.9382	39.2706	6.13416	39.2353	10.5409		20.3468	2.19397	22.3614	1.83722	22.3603	1.36313	22.3032	0.56764	22.3043	0.17181
	39.58	117.631	19.216	-4.4034		40.392	57.1078	39.88	39.5418	40.12	30.0908	40.12	19.9182	40.016	14.7171		39.5961	18.8383	39.3059	16.1799	39.2902	13.904	39.2549	6.10553	39.2196	10.5147		20.1796	2.1848	22.1963	1.82487	22.2015	1.35065	22.1454	0.55765	22.1495	0.1618
	39.58	117.457	19.332	-4.35085		40.392	57.0284	39.896	39.5789	40.104	30.0216	40.1	19.8514	40.004	14.6477		39.5961	18.8121	39.2941	16.1409	39.2784	13.8758	39.2431	6.07596	39.2039	10.4883		20.0135	2.176	22.027	1.81274	22.0467	1.33832	21.9844	0.54784	22	0.15181
	39.58	117.294	19.416	-4.29799		40.392	56.9496	39.916	39.6095	40.092	29.9576	40.092	19.7872	39.992	14.5861		39.5961	18.7886	39.2824	16.1038	39.2627	13.8418	39.2274	6.04576	39.1882	10.4596		19.8567	2.16757	21.8629	1.80085	21.8868	1.32613	21.8193	0.53821	21.8453	0.14186
	39.58	117.126	19.5	-4.2445		40.392	56.8719	39.932	39.6373	40.08	29.8944	40.08	19.7288	39.972	14.5169		39.5961	18.7682	39.2667	16.0682	39.251	13.8102	39.2078	6.01263	39.1726	10.4314		19.6687	2.15951	21.703	1.78919	21.7321	1.31409	21.6667	0.52876	21.6906	0.13193
	39.58	116.954	19.576	-4.18452		40.388	56.7878	39.948	39.6589	40.064	29.8283	40.068	19.6584	39.96	14.4469		39.5961	18.7479	39.2549	16.0313	39.2353	13.7841	39.1922	5.98268	39.1608	10.3976		--	--	21.5483	1.77776	21.5711	1.3022	21.5099	0.51948	21.5358	0.12202
	39.58	116.772	19.652	-4.13082		40.388	56.7037	39.96	39.6808	40.052	29.7601	40.056	19.5864	39.944	14.376		39.5961	18.7247	39.2392	15.9967	39.2196	13.7547	39.1765	5.95301	39.1412	10.3722		--	--	21.3936	1.76656	21.4123	1.29046	21.3593	0.51038	21.3759	0.11215
	39.58	116.591	19.724	-4.06976		40.388	56.62	39.976	39.6991	40.036	29.6931	40.044	19.5158	39.932	14.3051		39.5961	18.7069	39.2274	15.9646	39.2039	13.7246	39.1608	5.92655	39.1255	10.3465		--	--	21.2399	1.7556	21.2575	1.27886	21.2056	0.50147	21.2233	0.1023
	39.58	116.418	19.8	-4.01414		40.384	56.5338	39.988	39.7212	40.02	29.6236	40.028	19.4436	39.916	14.2346		39.5961	18.6882	39.2118	15.9293	39.1882	13.6936	39.1412	5.89726	39.1176	10.3203		--	--	21.0903	1.74486	21.0976	1.26741	21.0447	0.49273	21.0706	0.09248
	39.58	116.246	19.868	-3.95803		40.38	56.4523	40.004	39.7404	40.008	29.5589	40.012	19.3731	39.904	14.1569		39.5961	18.6691	39.2	15.8936	39.1765	13.6588	39.1255	5.87072	39.0941	10.2934		--	--	20.9408	1.73436	20.9387	1.25611	20.8868	0.48417	20.9232	0.08268
	39.576	116.062	19.932	-3.90664		40.376	56.3689	40.016	39.7559	39.992	29.4884	39.992	19.3004	39.892	14.0793		39.5961	18.6497	39.1843	15.8599	39.1608	13.6232	39.1098	5.84405	39.0784	10.266		--	--	20.7913	1.72409	20.7809	1.24495	20.7238	0.47579	20.7747	0.07291
	39.576	115.877	19.996	-3.85208		40.372	56.284	40.028	39.7675	39.976	29.4146	39.976	19.2225	39.88	14.0021		39.5961	18.6325	39.1726	15.825	39.1451	13.5898	39.0902	5.81439	39.0588	10.2413		--	--	20.6355	1.71405	20.6199	1.23394	20.567	0.46759	20.6189	0.06317
	39.576	115.693	20.068	-3.7907		40.368	56.2041	40.044	39.7834	39.96	29.3371	39.964	19.1534	39.868	13.9224		39.5922	18.6166	39.1569	15.7919	39.1255	13.5611	39.0745	5.78732	39.0431	10.2162		--	--	20.4839	1.70425	20.4611	1.22308	20.4195	0.45956	20.4642	0.05345
	39.572	115.491	20.148	-3.72992		40.364	56.1112	40.056	39.7971	39.948	29.2631	39.948	19.0833	39.856	13.8442		39.5882	18.5997	39.1412	15.7577	39.1098	13.5278	39.0588	5.76258	39.0235	10.1912		--	--	20.3292	1.69467	20.3063	1.21236	20.2741	0.45172	20.3043	0.04377
	39.568	115.302	20.228	-3.68259		40.36	56.0156	40.068	39.8115	39.932	29.1859	39.924	19.0153	39.848	13.7603		39.5843	18.5784	39.1255	15.7224	39.0941	13.493	39.0431	5.73679	39.0078	10.1628		--	--	20.1703	1.68533	20.1495	1.2018	20.1246	0.44406	20.1454	0.03411
	39.568	115.109	20.292	-3.62768		40.356	55.9185	40.08	39.8226	39.92	29.1127	39.908	18.9458	39.836	13.6702		39.5804	18.5545	39.1098	15.6832	39.0745	13.4572	39.0275	5.70974	38.9922	10.1367		--	--	19.98	1.67622	19.9979	1.19138	19.8712	0.43657	19.9844	0.02447
	39.564	114.9	20.356	-3.56504		40.352	55.8201	40.092	39.8336	39.904	29.0355	39.888	18.8788	39.82	13.5837		39.5765	18.5257	39.0902	15.6494	39.0588	13.4206	39.0118	5.68178	38.9725	10.1105		--	--			19.8162	1.1811			19.97	0.01486
	39.56	114.675	20.424	-3.51523		40.344	55.727	40.104	39.8405	39.892	28.9647	39.872	18.8068	39.808	13.4933		39.5725	18.4955	39.0745	15.6158	39.0392	13.389	38.9961	5.65326	38.9569	10.0873		--	--			--	--			19.8785	0.00528
	39.552	114.454	20.504	-3.46282		40.34	55.6358	40.116	39.847	39.884	28.8867	39.856	18.7332	39.8	13.4001		39.5686	18.4672	39.0549	15.5789	39.0235	13.3564	38.9804	5.62398	38.9412	10.0611		--	--			--	--
	39.548	114.222	20.588	-3.40771		40.336	55.5429	40.128	39.8537	39.876	28.802	39.836	18.6613	39.78	13.3083		39.5647	18.4387	39.0392	15.5382	39.0078	13.3201	38.9647	5.59371	38.9255	10.0348		--	--			--	--
	39.544	113.994	20.676	-3.34986		40.328	55.4475	40.14	39.8574	39.864	28.7075	39.82	18.5906	39.752	13.2181		39.5569	18.4129	39.0235	15.4965	38.9882	13.2857	38.949	5.56543	38.9098	10.0115		--	--
	39.54	113.755	20.752	-3.2815		40.32	55.3524	40.152	39.865	39.86	28.617	39.804	18.5175	39.728	13.1292		39.5529	18.3864	39.0039	15.4628	38.9725	13.2506	38.9372	5.53577	38.902	9.98502		--	--
	39.532	113.512	20.832	-3.21011		40.316	55.2542	40.164	39.8727	39.84	28.527	39.788	18.4415	39.7	13.035		39.5451	18.3588	38.9882	15.4253	38.9569	13.2119	38.9216	5.51035	38.8902	9.95786		--	--
	39.524	113.272	20.94	-3.13764		40.304	55.1532	40.172	39.8767	39.828	28.437	39.772	18.3693	39.676	12.9321		39.5412	18.3274	38.9804	15.3929	38.9451	13.1753	38.9137	5.48379	38.8745	9.93563		--	--
	39.52	113.031	21.016	-3.05062		40.296	55.0538	40.184	39.8808	39.812	28.3438	39.764	18.2971	39.644	12.8341		39.5333	18.2977	38.9686	15.3571	38.9333	13.1381	38.902	5.45591	38.8549	9.91234		--	--
	39.512	112.793	21.088	-2.96182		40.284	54.9556	40.192	39.8789	39.784	28.2438	39.752	18.2184	39.628	12.7311		39.5255	18.2668	38.9608	15.3209	38.9255	13.0975	38.8824	5.42023	38.8314	9.88783		--	--
	39.504	112.538	21.164	-2.89944		40.276	54.8515	40.2	39.8778	39.776	28.1429	39.744	18.1435	39.592	12.6361		39.5216	18.2378	38.949	15.2817	38.9177	13.0592	38.8627	5.38236	38.8118	9.85873		--	--
	39.496	112.287	21.24	-2.84465		40.264	54.7584	40.208	39.8739	39.752	28.0379	39.732	18.0659	39.564	12.5343		39.5137	18.2072	38.9372	15.242	38.9059	13.023	38.8471	5.34587	38.7843	9.82748		--	--
	39.484	112.028	21.312	-2.77675		40.256	54.6584	40.22	39.8633	39.728	27.9398	39.72	17.9865	39.54	12.4297		39.5059	18.1747	38.9098	15.2016	38.8784	12.9832	38.8196	5.30854	38.7569	9.79446		--	--
	39.476	111.751	21.388	-2.71452		40.244	54.5557	40.228	39.8594	39.704	27.8422	39.7	17.9049	39.516	12.3229		39.4941	18.1409	38.8863	15.1662	38.8588	12.9427	38.7961	5.27339	38.7412	9.76005		--	--
	39.472	111.506	21.464	-2.64471		40.236	54.4541	40.232	39.8515	39.664	27.7417	39.684	17.8209	39.492	12.2141		39.4863	18.1091	38.8706	15.1262	38.8392	12.904	38.7804	5.23766	38.7137	9.72144		--	--
	39.464	111.249	21.536	-2.57496		40.224	54.3527	40.24	39.8435	39.648	27.635	39.668	17.7411	39.456	12.1046		39.4784	18.0734	38.8549	15.0873	38.8196	12.867	38.7569	5.19593	38.6823	9.68685		--	--
	39.452	110.994	21.608	-2.50521		40.212	54.2546	40.248	39.8354	39.624	27.5263	39.64	17.6543	39.432	11.9977		39.4667	18.0361	38.8274	15.0467	38.7922	12.8323	38.7294	5.15123	38.6549	9.6503		--	--
	39.444	110.723	21.684	-2.43538		40.2	54.1528	40.256	39.8238	39.604	27.4155	39.616	17.5641	39.408	11.8856		39.4549	18.0036	38.8	15.0013	38.7647	12.7913	38.7059	5.10915	38.6314	9.61219		--	--
	39.436	110.441	21.764	-2.36542		40.192	54.0472	40.264	39.8048	39.576	27.3024	39.592	17.4708	39.38	11.7788		39.4431	17.973	38.7686	14.9573	38.7373	12.7465	38.6784	5.06951	38.6078	9.57553		--	--
	39.428	110.164	21.844	-2.29525		40.18	53.9446	40.268	39.7817	39.552	27.1944	39.572	17.3849	39.352	11.6778		39.4275	17.9415	38.7451	14.9067	38.7098	12.7032	38.651	5.03213	38.5804	9.53756		--	--
	39.42	109.885	21.92	-2.22695		40.168	53.8344	40.272	39.7625	39.532	27.0844	39.548	17.2961	39.324	11.5721		39.4157	17.9031	38.7176	14.8591	38.6823	12.6585	38.6275	4.99425	38.5529	9.50133		--	--
	39.408	109.602	22	-2.16043		40.16	53.7235	40.28	39.7402	39.508	26.9753	39.524	17.194	39.296	11.4624		39.4039	17.8662	38.6902	14.82	38.6549	12.6129	38.6039	4.95889	38.5255	9.45774		--	--
	39.4	109.316	22.08	-2.10121		40.152	53.615	40.284	39.7144	39.484	26.86	39.5	17.0922	39.268	11.3552		39.3922	17.8331	38.6667	14.78	38.6314	12.5669	38.5765	4.92279	38.502	9.41241		--	--
	39.384	109.015	22.164	-2.03605		40.148	53.5019	40.288	39.6884	39.46	26.7352	39.48	16.9903	39.24	11.2474		39.3765	17.798	38.6392	14.7357	38.6078	12.5241	38.549	4.88579	38.4745	9.36575		--	--
	39.372	108.712	22.244	-1.97814		40.14	53.3812	40.296	39.6631	39.436	26.6084	39.456	16.8883	39.212	11.1431		39.3647	17.758	38.6118	14.6904	38.5804	12.4755	38.5216	4.84835	38.4471	9.31815		--	--
	39.364	108.417	22.312	-1.91781		40.136	53.2568	40.3	39.6363	39.412	26.4902	39.436	16.7865	39.188	11.0397		39.3529	17.7194	38.5843	14.6445	38.5529	12.4262	38.4941	4.81091	38.4196	9.27264		--	--
	39.352	108.115	22.376	-1.85294		40.124	53.1426	40.304	39.6075	39.388	26.3766	39.412	16.6821	39.16	10.937		39.3412	17.677	38.5569	14.5985	38.5255	12.3787	38.4627	4.77015	38.3961	9.22964		--	--
	39.34	107.817	22.44	-1.79344		40.108	53.0273	40.308	39.5763	39.364	26.2613	39.388	16.5688	39.136	10.838		39.3255	17.6362	38.5294	14.5498	38.498	12.3296	38.4353	4.73116	38.3686	9.18379		--	--
	39.328	107.538	22.512	-1.72836		40.096	52.9072	40.308	39.5462	39.336	26.1378	39.364	16.4633	39.108	10.7433		39.3137	17.597	38.502	14.5041	38.4706	12.2828	38.4039	4.69384	38.3451	9.14072		--	--
	39.316	107.254	22.584	-1.65775		40.08	52.7825	40.312	39.5166	39.312	26.0199	39.34	16.3478	39.08	10.6425		39.302	17.5561	38.4784	14.4581	38.4431	12.2385	38.3725	4.65545	38.3216	9.10035		--	--
	39.3	106.975	22.652	-1.58715		40.064	52.6532	40.316	39.484	39.284	25.9007	39.312	16.2326	39.052	10.5456		39.2902	17.5166	38.4549	14.4087	38.4157	12.1937	38.3412	4.61331	38.2941	9.05995		--	--
	39.288	106.696	22.732	-1.52414		40.044	52.5197	40.32	39.4526	39.256	25.7839	39.284	16.1152	39.024	10.4485		39.2863	17.4764	38.4275	14.3583	38.3882	12.1508	38.3059	4.57307	38.2627	9.01941		--	--
	39.276	106.442	22.804	-1.45001		40.036	52.382	40.32	39.4195	39.228	25.6669	39.248	15.9992	38.992	10.3442		39.2745	17.4321	38.4039	14.3096	38.3608	12.1046	38.2745	4.52883	38.2431	8.97864		--	--
	39.26	106.179	22.876	-1.37567		40.016	52.2403	40.324	39.3851	39.2	25.5465	39.22	15.8843	38.964	10.2432		39.2667	17.3891	38.3765	14.2597	38.3333	12.0583	38.2431	4.48626	38.2118	8.93753		--	--
	39.248	105.931	22.948	-1.30092		39.996	52.1049	40.324	39.3529	39.168	25.436	39.192	15.7712	38.936	10.1398		39.2588	17.3444	38.349	14.2151	38.3059	12.0117	38.2078	4.44265	38.1843	8.89861		--	--
	39.236	105.67	23.028	-1.23114		39.976	51.9645	40.324	39.3193	39.14	25.3284	39.164	15.6533	38.908	10.0383		39.2549	17.2987	38.3216	14.1673	38.2824	11.968	38.1843	4.39791	38.1529	8.85599		--	--
	39.224	105.409	23.104	-1.15855		39.96	51.8188	40.328	39.2909	39.112	25.2136	39.132	15.5351	38.88	9.9352		39.2431	17.2551	38.298	14.1162	38.2549	11.9271	38.1569	4.3493	38.1255	8.80957		--	--
	39.216	105.147	23.188	-1.0908		39.944	51.6717	40.328	39.253	39.084	25.1055	39.104	15.4171	38.852	9.84753		39.2314	17.2108	38.2706	14.0709	38.2235	11.8833	38.1333	4.3031	38.0941	8.7656		--	--
	39.208	104.887	23.272	-1.01678		39.924	51.5235	40.328	39.2159	39.044	24.9901	39.076	15.3022	38.824	9.74959		39.2157	17.1663	38.2471	14.028	38.1961	11.8398	38.1098	4.25657	38.0588	8.71931		--	--
	39.2	104.622	23.348	-0.96298		39.904	51.3708	40.328	39.1768	39.016	24.8706	39.048	15.1827	38.792	9.64817		39.2078	17.1217	38.2196	13.9787	38.1647	11.7964	38.0823	4.216	38.0275	8.67958		--	--
	39.188	104.335	23.42	-0.90878		39.884	51.2169	40.328	39.1432	38.988	24.7507	39.02	15.066	38.764	9.55001		39.1882	17.0795	38.1843	13.9293	38.1333	11.7525	38.0549	4.1755	37.9961	8.64052
	39.176	104.039	23.492	-0.84122		39.864	51.0551	40.328	39.1077	38.96	24.635	38.992	14.9496	38.732	9.4511		39.1647	17.037	38.1647	13.8828	38.102	11.7082	38.0275	4.13243	37.9647	8.59885
	39.168	103.736	23.564	-0.77158		39.844	50.8929	40.328	39.0702	38.94	24.5228	38.96	14.8364	38.7	9.35504		39.1451	16.9911	38.1373	13.8389	38.0588	11.6607	38.0039	4.08988	37.9255	8.55711
	39.156	103.424	23.636	-0.69988		39.824	50.7336	40.328	39.0311	38.912	24.4133	38.928	14.7264	38.664	9.25461		39.1216	16.9494	38.1059	13.7942	38.0275	11.6159	37.9725	4.04778	37.8941	8.51257
	39.14	103.115	23.712	-0.62061		39.8	50.5667	40.328	38.9939	38.884	24.2995	38.9	14.6126	38.628	9.15663		39.102	16.9062	38.0745	13.7519	37.9961	11.5711	37.9412	4.00342	37.8588	8.47093
	39.124	102.772	23.788	-0.54699		39.776	50.3997	40.328	38.9546	38.856	24.1853	38.868	14.5017	38.596	9.05778		39.0823	16.8621	38.0471	13.7058	37.9569	11.5268	37.9098	3.96515	37.8235	8.42945
	39.112	102.45	23.856	-0.48463		39.756	50.2298	40.328	38.9136	38.816	24.0708	38.84	14.3943	38.564	8.95782		39.051	16.8113	38.0196	13.6584	37.9255	11.4829	37.8824	3.93232	37.7922	8.38541
	39.088	102.084	23.936	-0.41291		39.736	50.0597	40.328	38.8784	38.788	23.9558	38.812	14.2804	38.532	8.85726		39.0275	16.7588	37.9882	13.6098	37.898	11.4332	37.8431	3.8933	37.7608	8.34711
	39.068	101.714	23.984	-0.33974		39.716	49.8892	40.328	38.8418	38.768	23.8405	38.78	14.1706	38.5	8.75661		39.0078	16.7053	37.9608	13.56	37.8706	11.3832	37.8078	3.85126	37.7294	8.30607
	39.044	101.343	24.04	-0.26537		39.696	49.7227	40.328	38.8006	38.74	23.728	38.752	14.0578	38.468	8.65571		38.9882	16.6506	37.9333	13.5089	37.8431	11.3336	37.7765	3.80609	37.6941	8.26537
	39.02	100.951	24.104	-0.19552		39.676	49.5573	40.328	38.7614	38.712	23.6081	38.724	13.9552	38.436	8.55816		38.9647	16.5969	37.898	13.4598	37.8157	11.2899	37.7451	3.76351	37.6628	8.2249
	39	100.548	24.184	-0.13058		39.652	49.3905	40.328	38.7171	38.684	23.4871	38.696	13.8489	38.408	8.45299		38.9372	16.5445	37.8706	13.4076	37.7843	11.2464	37.7176	3.72082	37.6314	8.18514
	38.976	100.138	24.26	-0.06885		39.632	49.2253	40.328	38.6777	38.652	23.3643	38.664	13.7394	38.376	8.35014		38.9137	16.4967	37.8431	13.3552	37.7569	11.1973	37.6902	3.67851	37.5961	8.14598
	38.952	99.7219	24.336	0.00443		39.604	49.0545	40.324	38.636	38.616	23.2366	38.624	13.6343	38.344	8.25009		38.8863	16.4478	37.8157	13.3029	37.7255	11.1482	37.6628	3.6365	37.5647	8.10732
	38.932	99.3093	24.412	0.08108		39.584	48.8824	40.324	38.5925	38.588	23.1154	38.592	13.5266	38.312	8.14636		38.8588	16.3982	37.7882	13.2532	37.6941	11.1023	37.6314	3.59471	37.5294	8.07225
	38.9	98.8973	24.484	0.16615		39.56	48.712	40.32	38.5478	38.556	23.0013	38.556	13.4194	38.276	8.04262		38.8353	16.3481	37.7608	13.2035	37.6588	11.0563	37.6039	3.55046	37.4941	8.03488
	38.88	98.4757	24.556	0.26146		39.536	48.5394	40.316	38.5018	38.524	22.8868	38.524	13.3095	38.244	7.93168		38.8039	16.2917	37.7294	13.1481	37.6235	11.0102	37.5725	3.50363	37.4627	8.0009
	38.856	98.0721	24.64	0.35566		39.512	48.365	40.316	38.4537	38.492	22.7681	38.492	13.2005	38.208	7.828		38.7804	16.2352	37.698	13.0953	37.5922	10.9645	37.5373	3.45933	37.4235	7.96446
	38.832	97.682	24.716	0.44844		39.484	48.1965	40.312	38.4063	38.46	22.6421	38.46	13.0853	38.176	7.72504		38.7608	16.182	37.6628	13.0395	37.5569	10.9192	37.502	3.4169	37.3922	7.9307
	38.808	97.2938	24.792	0.53928		39.46	48.0274	40.308	38.3565	38.424	22.5194	38.424	12.9741	38.144	7.62262		38.7412	16.1289	37.6275	12.9863	37.5255	10.8767	37.4667	3.37047	37.3451	7.89314
	38.784	96.9015	24.872	0.63872		39.424	47.8544	40.304	38.3117	38.392	22.394	38.388	12.8634	38.108	7.52442		38.7255	16.0784	37.5922	12.9383	37.4902	10.8371	37.4314	3.32312	37.3098	7.85487
	38.756	96.5064	24.952	0.74412		39.4	47.6915	40.3	38.2682	38.36	22.2688	38.356	12.7499	38.08	7.4156		38.7098	16.0248	37.5569	12.89	37.4549	10.7945	37.3922	3.27532	37.2745	7.81319
	38.732	96.1364	25.028	0.83629		39.372	47.52	40.296	38.222	38.328	22.1438	38.324	12.6437	38.048	7.30605		38.6863	15.9707	37.5177	12.8413	37.4196	10.7516	37.3569	3.23013	37.2392	7.77116
	38.708	95.7512	25.104	0.92237		39.348	47.3501	40.288	38.1801	38.3	22.019	38.288	12.5447	38.016	7.20004		38.6588	15.9187	37.4823	12.7922	37.3843	10.7109	37.3216	3.18751	37.2039	7.72922
	38.684	95.3711	25.172	1.00926		39.32	47.1798	40.284	38.1278	38.268	21.8938	38.248	12.4388	37.984	7.09423		38.6353	15.8664	37.4431	12.7397	37.3451	10.6698	37.2824	3.14157	37.1647	7.68781
	38.66	94.9896	25.24	1.09065		39.292	47.0067	40.276	38.072	38.228	21.7648	38.208	12.3336	37.952	6.99853		38.6118	15.8168	37.4118	12.6831	37.302	10.6225	37.251	3.09806	37.1255	7.64999
	38.636	94.619	25.308	1.1866		39.268	46.837	40.268	38.0134	38.192	21.643	38.172	12.222	37.912	6.90585		38.5843	15.7642	37.3765	12.6284	37.2588	10.5773	37.2118	3.05748	37.0902	7.60929
	38.6	94.2474	25.38	1.28324		39.24	46.6628	40.26	37.9552	38.156	21.5251	38.128	12.1139	37.856	6.8059		38.5608	15.7119	37.3412	12.5698	37.2196	10.5284	37.1726	3.01776	37.0549	7.57083
	38.576	93.8759	25.444	1.37441		39.204	46.4849	40.252	37.8935	38.116	21.4042	38.092	12.0029	37.832	6.70235		38.5333	15.6599	37.302	12.5104	37.1804	10.4821	37.1373	2.97622	37.0157	7.5345
	38.548	93.509	25.544	1.4593		39.18	46.3139	40.244	37.8289	38.08	21.2905	38.056	11.8966	37.788	6.5957		38.5059	15.6051	37.2627	12.4534	37.1294	10.4332	37.102	2.93542	36.9765	7.49444
	38.52	93.1435	25.624	1.54687		39.16	46.1357	40.236	37.7715	38.04	21.1699	38.02	11.784	37.748	6.48574		38.4784	15.5558	37.2274	12.402	37.1098	10.3841	37.0549	2.89212	36.9255	7.45372
	38.488	92.7838	25.708	1.64047		39.132	45.9643	40.224	37.7107	38.004	21.0495	37.98	11.6751	37.708	6.37924		38.4471	15.5063	37.1922	12.3539	37.0706	10.3323	37.0196	2.85208	36.8824	7.40963
	38.46	92.4124	25.788	1.74267		39.108	45.7893	40.216	37.6465	37.968	20.9222	37.944	11.5671	37.668	6.27981		38.4196	15.4515	37.1569	12.2941	37.051	10.2867	36.9843	2.81206	36.8431	7.36522
	38.432	92.0397	25.856	1.83942		39.072	45.6108	40.208	37.5789	37.928	20.7958	37.908	11.4606	37.624	6.1733		38.3882	15.3913	37.1255	12.2338	37.0078	10.2414	36.9451	2.76878	36.8	7.32095
	38.408	91.6612	25.928	1.93755		39.04	45.4355	40.196	37.5016	37.892	20.681	37.868	11.3486	37.584	6.07036		38.3608	15.3341	37.0902	12.1756	36.9765	10.1995	36.902	2.72538	36.7569	7.27989
	38.38	91.3037	25.992	2.02849		39.004	45.261	40.188	37.4295	37.852	20.5677	37.828	11.2408	37.532	5.97076		38.3294	15.28	37.0667	12.1169	36.9412	10.1553	36.8627	2.68232	36.7216	7.24193
	38.352	90.9471	26.064	2.12447		38.984	45.0948	40.176	37.3657	37.8	20.4521	37.792	11.1302	37.492	5.8712		38.298	15.2263	37.0314	12.0557	36.902	10.1119	36.8274	2.64012	36.6863	7.20117
	38.324	90.5689	26.136	2.22667		38.956	44.9222	40.16	37.2957	37.76	20.3359	37.752	11.0241	37.456	5.76207		38.2706	15.1736	37	11.9959	36.8667	10.0661	36.7882	2.59866	36.651	7.16072
	38.284	90.2145	26.2	2.32322		38.912	44.7456	40.148	37.2234	37.72	20.2223	37.712	10.9232	37.416	5.65709		38.2471	15.122	36.9725	11.943	36.8274	10.0204	36.749	2.55734	36.6157	7.12102
	38.256	89.8601	26.264	2.41327		38.88	44.575	40.136	37.1459	37.684	20.1088	37.668	10.8195	37.372	5.55222		38.2235	15.0708	36.9294	11.8884	36.7843	9.97798	36.7059	2.51288	36.5804	7.07939
	38.224	89.5059	26.332	2.50905		38.848	44.4001	40.128	37.0663	37.644	19.9924	37.628	10.7192	37.332	5.45105		38.1961	15.0194	36.9059	11.8345	36.749	9.93563	36.6628	2.47098	36.549	7.04091
	38.192	89.1577	26.424	2.60403		38.828	44.2286	40.116	36.9847	37.6	19.8731	37.592	10.6157	37.292	5.34646		38.1686	14.968	36.8588	11.7841	36.7098	9.89274	36.6235	2.42895	36.5137	7.00231
	38.16	88.8081	26.492	2.70506		38.792	44.0605	40.104	36.9083	37.556	19.7545	37.54	10.5135	37.252	5.23819		38.1373	14.9197	36.8157	11.7314	36.6745	9.84607	36.5686	2.38409	36.4784	6.96086
	38.124	88.4703	26.56	2.80237		38.76	43.8924	40.092	36.8302	37.516	19.6407	37.516	10.4092	37.212	5.13683		38.1059	14.8688	36.7726	11.6791	36.6353	9.80458	36.5294	2.33947	36.4275	6.92225
	38.084	88.137	26.632	2.8993		38.744	43.7251	40.08	36.7512	37.472	19.5283	37.48	10.3089	37.176	5.03525		38.0784	14.8151	36.7294	11.6271	36.5961	9.75983	36.4902	2.29502	36.3882	6.8806
	38.052	87.795	26.704	3.00599		38.716	43.5515	40.068	36.6778	37.428	19.4066	37.444	10.2054	37.14	4.93774		38.0471	14.7647	36.6745	11.5756	36.5569	9.71495	36.451	2.25324	36.3451	6.83575
	38.024	87.4707	26.776	3.11173		38.684	43.3778	40.056	36.6088	37.384	19.2888	37.396	10.1061	37.1	4.83853		38.0118	14.7173	36.6353	11.5245	36.5098	9.67256	36.4118	2.20826	36.302	6.79336
	37.992	87.1456	26.844	3.21007		38.652	43.2071	40.044	36.5329	37.344	19.178	37.372	10.0085	37.06	4.74513		37.9804	14.67	36.5961	11.4771	36.4627	9.62625	36.3686	2.16634	36.2627	6.75332
	37.964	86.8198	26.908	3.30978		38.624	43.0363	40.032	36.4536	37.3	19.0602	37.32	9.91294	37.016	4.6458		37.9451	14.6227	36.5569	11.4277	36.4196	9.57919	36.3216	2.12479	36.2196	6.71555
	37.936	86.5133	26.98	3.41191		38.588	42.8651	40.016	36.3718	37.248	18.9462	37.28	9.8155	36.972	4.55299		37.9098	14.5786	36.5098	11.3756	36.3569	9.5319	36.2745	2.08614	36.1765	6.68053
	37.908	86.1902	27.044	3.5232		38.54	42.6967	40.004	36.2946	37.208	18.8328	37.24	9.71905	36.92	4.46021		37.8745	14.5321	36.4667	11.3268	36.3137	9.48173	36.2314	2.04193	36.1255	6.63975
	37.88	85.8657	27.132	3.62733		38.508	42.524	39.992	36.2147	37.168	18.7238	37.2	9.62725	36.872	4.35787		37.8431	14.4831	36.4196	11.2791	36.2706	9.43127	36.1843	1.99784	36.0823	6.59893
	37.852	85.5478	27.208	3.7156		38.472	42.3548	39.98	36.1348	37.132	18.6161	37.172	9.53678	36.816	4.25652		37.8118	14.4375	36.3765	11.2327	36.2353	9.38044	36.1412	1.95697	36.0392	6.55538
	37.824	85.2101	27.26	3.80979		38.436	42.1794	39.964	36.0515	37.096	18.5051	37.136	9.44671	36.776	4.15276		37.7765	14.392	36.3294	11.1837	36.1922	9.32975	36.102	1.91401	35.9961	6.51214
	37.792	84.8845	27.336	3.89971		38.404	42.0079	39.948	35.9656	37.056	18.3901	37.08	9.35306	36.736	4.05021		37.7373	14.343	36.2824	11.1349	36.149	9.27914	36.0628	1.87468	35.949	6.47226
	37.76	84.5579	27.436	3.99388		38.372	41.8364	39.932	35.8807	37.02	18.2781	37.036	9.25627	36.696	3.94858		37.7059	14.2932	36.2392	11.0862	36.1098	9.23381	36.0235	1.83889	35.8902	6.42724
	37.728	84.2302	27.512	4.09313		38.344	41.6625	39.916	35.7988	36.984	18.1658	36.996	9.15679	36.652	3.84756		37.6784	14.243	36.1961	11.0345	36.0706	9.19053	35.9804	1.80017	35.8471	6.39116
	37.692	83.8938	27.584	4.19617		38.316	41.4967	39.904	35.7197	36.944	18.0502	36.952	9.05822	36.604	3.74379		37.651	14.201	36.1373	10.983	36.0275	9.14354	35.9412	1.75473	35.8039	6.35231
	37.66	83.562	27.656	4.29402		38.284	41.3276	39.892	35.6299	36.904	17.9414	36.908	8.96409	36.556	3.64779		37.6196	14.1549	36.0902	10.929	35.9804	9.09599	35.902	1.71144	35.7569	6.31063
	37.628	83.2237	27.724	4.39499		38.252	41.1582	39.88	35.5367	36.86	17.8283	36.864	8.86786	36.512	3.54915		37.5922	14.1087	36.0471	10.8809	35.9333	9.04846	35.8588	1.66814	35.7098	6.27177
	37.6	82.8787	27.792	4.49426		38.216	40.9854	39.872	35.4507	36.816	17.7143	36.82	8.76994	36.472	3.45143		37.5608	14.0598	36.0039	10.8323	35.8902	9.00149	35.8157	1.62792	35.6667	6.23301
	37.572	82.5472	27.856	4.61329		38.18	40.8191	39.864	35.3576	36.772	17.5999	36.78	8.66938	36.432	3.35124		37.5294	14.0076	35.9608	10.7833	35.8431	8.95191	35.7686	1.5849	35.6275	6.19428
	37.528	82.185	27.92	4.73967		38.14	40.6524	39.852	35.2648	36.728	17.4788	36.736	8.57213	36.396	3.25211		37.4941	13.9606	35.9177	10.7343	35.7961	8.90491	35.7255	1.54477	35.5804	6.15342
	37.492	81.823	27.984	4.85112		38.1	40.4751	39.832	35.1685	36.684	17.3548	36.688	8.47544	36.356	3.15375		37.4588	13.9067	35.8706	10.6914	35.7373	8.85785	35.6823	1.50746	35.5333	6.11346
	37.456	81.4875	28.044	4.9746		38.06	40.3079	39.82	35.0714	36.636	17.2354	36.644	8.37973	36.312	3.05586		37.4235	13.8516	35.8235	10.6429	35.6902	8.81129	35.6353	1.46709	35.4863	6.0743
	37.424	81.145	28.112	5.10295		38.02	40.1439	39.8	34.9741	36.596	17.1206	36.592	8.28469	36.264	2.95883		37.3922	13.8012	35.7922	10.5919	35.6471	8.7652	35.5843	1.42419	35.4431	6.03321
	37.396	80.7849	28.184	5.23456		37.98	39.9692	39.78	34.8834	36.556	16.9995	36.54	8.18997	36.216	2.85988		37.3569	13.7465	35.7294	10.547	35.6078	8.71642	35.5412	1.38762	35.3882	5.99584
	37.368	80.4263	28.252	5.36788		37.944	39.8006	39.768	34.7853	36.512	16.8782	36.496	8.09601	36.16	2.76324		37.3177	13.6966	35.6902	10.5049	35.5686	8.66808	35.4941	1.35415	35.3451	5.95627
	37.34	80.0643	28.312	5.4958		37.908	39.6312	39.744	34.6802	36.472	16.763	36.452	8.00638	36.104	2.67556		37.2784	13.6463	35.6628	10.4599	35.5255	8.62598	35.451	1.31475	35.302	5.91755
	37.312	79.6992	28.376	5.62639		37.872	39.461	39.72	34.5752	36.432	16.6444	36.408	7.91762	36.032	2.58576		37.2392	13.5931	35.6235	10.4152	35.4863	8.58371	35.4039	1.26934	35.2549	5.87892
	37.284	79.3428	28.444	5.76008		37.832	39.2868	39.7	34.47	36.388	16.5237	36.36	7.82627	35.988	2.49421		37.2078	13.537	35.5686	10.3709	35.4471	8.53811	35.3569	1.2268	35.2118	5.83971
	37.256	78.9713	28.524	5.89512		37.796	39.1224	39.68	34.3646	36.344	16.4147	36.316	7.73908	35.936	2.40127		37.1765	13.478	35.5412	10.3206	35.4157	8.4892	35.3059	1.187	35.1608	5.79773
	37.224	78.6062	28.596	6.02981		37.756	38.9495	39.66	34.248	36.296	16.2995	36.264	7.64948	35.888	2.31043		37.1412	13.4247	35.5059	10.2701	35.3804	8.43751	35.2392	1.14727	35.1098	5.75915
	37.192	78.2459	28.684	6.16244		37.72	38.7678	39.644	34.1343	36.248	16.1858	36.216	7.55714	35.84	2.2252		37.1098	13.368	35.4667	10.2194	35.3412	8.38875	35.1882	1.10493	35.0549	5.72385
	37.156	77.8781	28.74	6.30114		37.676	38.5883	39.624	34.0093	36.196	16.0735	36.168	7.45792	35.792	2.14209		37.0784	13.308	35.4314	10.1711	35.298	8.33654	35.1373	1.05986	35.0078	5.68909
	37.116	77.5032	28.804	6.44857		37.636	38.4177	39.6	33.8869	36.148	15.9587	36.124	7.36225	35.744	2.06078		37.0431	13.2531	35.3922	10.1221	35.2549	8.284	35.0902	1.01774	34.9608	5.6553
	37.08	77.1372	28.872	6.5767		37.6	38.2461	39.58	33.7639	36.092	15.8458	36.076	7.2705	35.696	1.97011		37.0118	13.1971	35.349	10.0722	35.2118	8.23164	35.051	0.97266	34.9177	5.61977
	37.036	76.7729	28.944	6.69703		37.564	38.0631	39.56	33.641	36.044	15.7346	36.028	7.17917	35.648	1.87666		36.9765	13.1398	35.2941	10.0217	35.1647	8.17944	35.0078	0.9277	34.8706	5.58495
	36.992	76.4167	29.016	6.82288		37.528	37.8828	39.54	33.5112	35.996	15.6245	35.988	7.08798	35.6	1.79084		36.9412	13.0821	35.2471	9.97039	35.1059	8.12732	34.9647	0.88851	34.8235	5.5475
	36.932	76.058	29.088	6.94901		37.488	37.7058	39.52	33.3814	35.932	15.5121	35.944	6.99409	35.552	1.70597		36.9059	13.0213	35.1961	9.91894	35.0471	8.0784	34.9177	0.84925	34.7765	5.50989
	36.892	75.6801	29.156	7.08128		37.452	37.5283	39.496	33.2492	35.884	15.3941	35.892	6.90169	35.504	1.62621		36.8667	12.9607	35.1451	9.86736	34.9843	8.03266	34.8745	0.80721	34.7333	5.47457
	36.852	75.3073	29.216	7.20471		37.408	37.3533	39.468	33.1108	35.836	15.2843	35.84	6.8104	35.452	1.54807		36.8274	12.8997	35.0941	9.81246	34.9177	7.98164	34.8235	0.76547	34.6863	5.43877
	36.816	74.9536	29.276	7.31183		37.368	37.1708	39.44	32.9723	35.784	15.1757	35.788	6.71993	35.4	1.46801		36.7843	12.8403	35.0431	9.75682	34.8549	7.93751	34.7765	0.72393	34.6392	5.4003
	36.776	74.5852	29.34	7.42364		37.328	36.9916	39.412	32.8275	35.728	15.0719	35.74	6.63058	35.352	1.38252		36.7412	12.7833	34.9882	9.70105	34.7961	7.8886	34.7294	0.67931	34.5922	5.36274
	36.732	74.2426	29.412	7.54028		37.288	36.8093	39.388	32.6873	35.676	14.9736	35.696	6.5427	35.304	1.30198		36.698	12.7266	34.9372	9.64565	34.7373	7.84331	34.6902	0.63465	34.5412	5.32912
	36.688	73.8792	29.5	7.65639		37.244	36.634	39.36	32.5523	35.624	14.8665	35.648	6.45661	35.248	1.22286		36.6549	12.6704	34.8941	9.5901	34.6863	7.7958	34.6471	0.59042	34.4863	5.29611
	36.64	73.5166	29.544	7.77446		37.204	36.4587	39.332	32.4131	35.572	14.7615	35.6	6.36881	35.2	1.13774		36.6078	12.6141	34.8549	9.53436	34.6392	7.75179	34.6039	0.54968	34.4353	5.26296
	36.6	73.161	29.616	7.90031		37.164	36.2836	39.304	32.2659	35.524	14.6519	35.552	6.28277	35.132	1.06334		36.5647	12.5604	34.8118	9.48217	34.5961	7.70866	34.549	0.50971	34.3765	5.22695
	36.56	72.8111	29.672	8.01335		37.124	36.1046	39.272	32.121	35.472	14.544	35.504	6.20196	35.096	0.99293		36.5216	12.5068	34.7647	9.4341	34.5529	7.66899	34.498	0.46779	34.3216	5.19426
	36.528	72.4489	29.728	8.12701		37.084	35.9226	39.244	31.9853	35.42	14.4368	35.452	6.11902	35.04	0.91673		36.4784	12.4508	34.7137	9.38383	34.5059	7.62958	34.4431	0.42641	34.2706	5.16213
	36.492	72.0981	29.78	8.24913		37.04	35.7406	39.216	31.8519	35.368	14.3339	35.4	6.03356	34.984	0.84131		36.4353	12.3951	34.6667	9.33137	34.4549	7.58778	34.3882	0.38544	34.2235	5.131
	36.46	71.7482	29.84	8.37436		37	35.5649	39.188	31.7147	35.32	14.2289	35.352	5.94837	34.932	0.76315		36.3804	12.3392	34.6118	9.27987	34.4078	7.54096	34.3372	0.34478	34.1726	5.09491
	36.424	71.3937	29.9	8.50307		36.956	35.3886	39.156	31.5846	35.268	14.1293	35.3	5.8637	34.88	0.68246		36.3333	12.2832	34.5412	9.22617	34.3569	7.49222	34.2863	0.30429	34.1176	5.05949
	36.388	71.0384	29.952	8.62777		36.912	35.2077	39.128	31.4509	35.216	14.0315	35.252	5.7837	34.808	0.60646		36.2902	12.2245	34.4863	9.1734	34.3137	7.44988	34.2392	0.26705	34.0628	5.0251
	36.348	70.7002	30.012	8.76743		36.868	35.0261	39.088	31.3177	35.172	13.9356	35.2	5.70483	34.752	0.52461		36.251	12.1716	34.4314	9.12154	34.2706	7.4049	34.1882	0.2277	34.0039	4.99155
	36.304	70.3303	30.072	8.90922		36.82	34.8445	39.06	31.1895	35.124	13.8413	35.152	5.6197	34.7	0.4434		36.2118	12.1215	34.3961	9.07055	34.2235	7.36038	34.1333	0.1841	33.949	4.96391
	36.26	69.972	30.14	9.0403		36.78	34.6636	39.032	31.0525	35.072	13.7523	35.1	5.53873	34.648	0.36304		36.1726	12.0658	34.3255	9.02039	34.1726	7.31944	34.0745	0.14449	33.8706	4.93097
	36.22	69.6201	30.244	9.16852		36.736	34.4833	38.996	30.9194	35.02	13.6581	35.048	5.45523	34.6	0.2844		36.1294	12.0077	34.2745	8.97103	34.1176	7.27304	34.0196	0.10553	33.8157	4.89893
	36.176	69.2563	30.324	9.29384		36.692	34.3061	38.968	30.7828	34.964	13.5587	34.996	5.37644	34.552	0.2077		36.0863	11.9475	34.2235	8.91983	34.0667	7.22949	33.9647	0.06765	33.7647	4.86702
	36.132	68.8961	30.4	9.43494		36.648	34.1251	38.96	30.6533	34.908	13.4677	34.924	5.29877	34.504	0.1286		36.0431	11.8934	34.1922	8.86991	34.0118	7.18871	33.9137	0.03069	33.7176	4.83447
	36.088	68.5453	30.476	9.57873		36.588	33.9408	38.892	30.5282	34.852	13.3811	34.868	5.21867	34.452	0.04592		36	11.8366	34.1137	8.82382	33.9569	7.14803	33.8588	-0.01127	33.6706	4.7985
	36.024	68.1756	30.548	9.73087		36.548	33.7565	38.86	30.4068	34.796	13.2918	34.816	5.13642	34.4	-0.03386		35.9529	11.7804	34.0549	8.78359	33.9059	7.10796	33.8078	-0.04627	33.6235	4.76264
	35.976	67.8233	30.608	9.87072		36.504	33.5751	38.828	30.2816	34.748	13.2001	34.764	5.05223	34.348	-0.1131		35.9059	11.7253	33.9961	8.74342	33.8549	7.06582	33.7608	-0.08023	33.5725	4.72723
	35.928	67.4697	30.668	10.0171		36.46	33.3936	38.796	30.1497	34.7	13.1065	34.712	4.96947	34.288	-0.19404		35.8667	11.6767	33.9451	8.70071	33.8	7.02473	33.7098	-0.11069	33.5255	4.69526
	35.88	67.1128	30.724	10.1548		36.416	33.2196	38.768	30.0251	34.652	13.0108	34.66	4.88065	34.228	-0.26955		35.8274	11.625	33.8941	8.65546	33.749	6.9878	33.6549	-0.13778	33.4667	4.66392
	35.836	66.7603	30.776	10.2914		36.368	33.0392	38.74	29.9049	34.596	12.9196	34.604	4.79923	34.168	-0.34333		35.7882	11.5704	33.851	8.61081	33.6706	6.94655	33.6	-0.17001	33.4078	4.63304
	35.788	66.4141	30.832	10.427		36.324	32.8594	38.708	29.779	34.548	12.8257	34.548	4.71841	34.108	-0.41586		35.7451	11.5188	33.8	8.56674	33.6157	6.90087	33.5412	-0.20436	33.349	4.60297
	35.736	66.0875	30.888	10.5616		36.276	32.6878	38.68	29.6533	34.5	12.7327	34.492	4.64225	34.032	-0.49079		35.702	11.4676	33.7451	8.52319	33.5608	6.8585	33.4863	-0.23837	33.2902	4.5651
	35.692	65.752	30.952	10.6973		36.228	32.5136	38.652	29.5234	34.444	12.6409	34.436	4.56712	33.976	-0.56414		35.6628	11.4078	33.6941	8.48072	33.5137	6.81611	33.4275	-0.27219	33.2314	4.53081
	35.644	65.4264	31.012	10.834		36.18	32.3329	38.624	29.4033	34.388	12.5429	34.388	4.48943	33.924	-0.63964		35.6196	11.3506	33.6392	8.43985	33.4627	6.77414	33.3765	-0.30543	33.1686	4.49723
	35.604	65.1107	31.072	10.9719		36.132	32.1567	38.596	29.2863	34.336	12.4425	34.336	4.41634	33.868	-0.71398		35.5804	11.3017	33.5843	8.39475	33.4118	6.73303	33.3216	-0.33769	33.1098	4.46675
	35.548	64.7919	31.128	11.1032		36.08	31.9817	38.568	29.1585	34.28	12.3397	34.284	4.34811	33.808	-0.79018		35.5373	11.2497	33.5216	8.34795	33.3608	6.7011	33.2588	-0.37176	33.0549	4.43597
	35.504	64.4834	31.192	11.2388		36.032	31.8041	38.536	29.031	34.22	12.2483	34.228	4.27412	33.748	-0.86434		35.4941	11.1979	33.4588	8.30517	33.3098	6.6661	33.1961	-0.40201	33.0039	4.40207
	35.452	64.1567	31.252	11.3845		35.988	31.6269	38.504	28.9046	34.16	12.1577	34.168	4.19778	33.688	-0.9332		35.4471	11.1404	33.4	8.26893	33.2588	6.62531	33.1412	-0.43444	32.9529	4.37434
	35.408	63.8437	31.316	11.516		35.924	31.4516	38.468	28.7754	34.104	12.0722	34.088	4.12624	33.632	-1.00117		35.4	11.0831	33.3372	8.22704	33.2078	6.58765	33.0902	-0.4692	32.898	4.3442
	35.364	63.5046	31.376	11.6466		35.876	31.2812	38.436	28.6501	34.052	11.9883	34.032	4.05583	33.572	-1.07195		35.349	11.0293	33.2824	8.18838	33.1529	6.55297	33.0392	-0.50071	32.8392	4.31462
	35.324	63.1787	31.436	11.7763		35.824	31.1042	38.404	28.5249	34	11.8986	33.98	3.98292	33.512	-1.14161		35.298	10.9726	33.2314	8.15087	33.1059	6.51544	32.9843	-0.52601	32.7843	4.28596
	35.28	62.8659	31.496	11.9072		35.772	30.932	38.372	28.3953	33.948	11.8138	33.924	3.90773	33.456	-1.20938		35.2471	10.9157	33.1765	8.10866	33.0549	6.47812	32.9216	-0.55682	32.7294	4.258
	35.236	62.5376	31.552	12.0261		35.72	30.7577	38.34	28.2677	33.888	11.7264	33.868	3.83738	33.396	-1.27447		35.1961	10.856	33.1216	8.06687	32.9765	6.4441	32.8667	-0.59595	32.6706	4.23053
	35.192	62.1936	31.612	12.1593		35.668	30.5811	38.308	28.1463	33.828	11.6324	33.812	3.76435	33.336	-1.34765		35.1412	10.7968	33.0628	8.02539	32.9137	6.4043	32.8039	-0.63148	32.5922	4.2039
	35.152	61.8509	31.668	12.2877		35.62	30.4028	38.272	28.0172	33.776	11.5427	33.76	3.69195	33.252	-1.41872		35.0863	10.7385	33.0078	7.9847	32.851	6.36124	32.749	-0.66047	32.5333	4.17734
	35.108	61.53	31.724	12.4136		35.568	30.2336	38.24	27.8874	33.716	11.4552	33.704	3.62033	33.192	-1.48387		35.0275	10.687	32.9569	7.9421	32.7882	6.31533	32.698	-0.69152	32.4745	4.15007
	35.064	61.2043	31.78	12.5443		35.52	30.0587	38.204	27.7564	33.66	11.3658	33.648	3.54578	33.136	-1.5367		34.9686	10.6391	32.902	7.90324	32.7255	6.27014	32.6235	-0.72484	32.4118	4.12039
	35.016	60.8603	31.844	12.6851		35.464	29.8842	38.168	27.6245	33.6	11.2804	33.592	3.47229	33.08	-1.5918		34.9177	10.5861	32.8431	7.87067	32.6628	6.2319	32.5686	-0.75747	32.3529	4.08921
	34.964	60.5405	31.904	12.8337		35.412	29.7178	38.136	27.4854	33.544	11.196	33.536	3.39997	33.024	-1.64907		34.8706	10.5335	32.7843	7.83531	32.6039	6.18886	32.5059	-0.78646	32.2941	4.05627
	34.896	60.1997	31.96	12.9636		35.34	29.5493	38.1	27.3499	33.492	11.1091	33.484	3.32893	32.972	-1.70842		34.8235	10.4823	32.7255	7.79447	32.5451	6.1493	32.451	-0.81203	32.2392	4.0297
	34.848	59.866	32.016	13.0954		35.284	29.3747	38.064	27.2176	33.44	11.0265	33.428	3.25933	32.916	-1.7635		34.7726	10.429	32.6706	7.74861	32.4902	6.11044	32.3961	-0.84017	32.1647	4.00087
	34.796	59.5258	32.076	13.2364		35.232	29.2008	38.028	27.0809	33.384	10.9482	33.364	3.19055	32.86	-1.8181		34.702	10.3785	32.6157	7.71179	32.4353	6.0727	32.3412	-0.86792	32.1098	3.9785
	34.752	59.1786	32.136	13.3882		35.188	29.0289	37.988	26.9501	33.32	10.8671	33.3	3.11889	32.804	-1.87463		34.6549	10.3275	32.5569	7.67173	32.3804	6.03592	32.2863	-0.88968	32.051	3.95338
	34.704	58.8446	32.196	13.551		35.144	28.8563	37.948	26.8144	33.264	10.7827	33.24	3.04444	32.756	-1.93619		34.6118	10.2767	32.4784	7.63411	32.3059	5.99997	32.2235	-0.91779	31.9882	3.92584
	34.652	58.507	32.256	13.7148		35.1	28.6899	37.912	26.6779	33.2	10.7024	33.176	2.97497	32.7	-1.99263		34.5725	10.2266	32.4157	7.59359	32.2431	5.96211	32.1569	-0.94665	31.9294	3.89623
	34.6	58.1596	32.316	13.8719		35.052	28.525	37.872	26.5414	33.144	10.62	33.12	2.91057	32.636	-2.04466		34.5333	10.178	32.3451	7.55061	32.1804	5.91955	32.0902	-0.97591	31.8706	3.86423
	34.548	57.8227	32.372	14.0167		35	28.3576	37.824	26.4081	33.064	10.5391	33.064	2.84368	32.572	-2.10307		34.4902	10.1275	32.2784	7.51347	32.1176	5.88685	32.0275	-1.00258	31.8118	3.83537
	34.492	57.4976	32.428	14.1697		34.944	28.1953	37.784	26.2737	33.024	10.4555	33.008	2.77438	32.512	-2.15702		34.4471	10.0747	32.2157	7.47307	32.0549	5.85227	31.9647	-1.03269	31.7569	3.80994
	34.436	57.1708	32.484	14.3172		34.888	28.0378	37.748	26.1391	32.964	10.3724	32.948	2.70972	32.452	-2.20649		34.3922	10.0254	32.1608	7.43826	31.9961	5.82144	31.9098	-1.06587	31.698	3.78563
	34.38	56.8549	32.544	14.4646		34.828	27.8788	37.712	25.9981	32.888	10.2895	32.884	2.64281	32.376	-2.25842		34.3412	9.97693	32.1098	7.40056	31.9412	5.79364	31.8549	-1.09859	31.6353	3.75954
	34.312	56.5382	32.604	14.6191		34.772	27.7149	37.672	25.8641	32.848	10.207	32.82	2.58072	32.316	-2.3097		34.2902	9.92929	32.0549	7.35986	31.8823	5.76558	31.7961	-1.13314	31.5804	3.73141
	34.26	56.2466	32.664	14.767		34.704	27.553	37.632	25.7303	32.792	10.1291	32.756	2.51657	32.256	-2.36027		34.2392	9.88195	32.0039	7.31923	31.8196	5.73189	31.7372	-1.1666	31.5255	3.70095
	34.208	55.938	32.724	14.9158		34.648	27.3864	37.592	25.5943	32.728	10.056	32.692	2.45425	32.192	-2.41781		34.1804	9.83174	31.9569	7.27911	31.7569	5.69878	31.6745	-1.19921	31.4706	3.67419
	34.152	55.6328	32.784	15.0727		34.6	27.2259	37.552	25.4664	32.664	9.9772	32.64	2.38996	32.128	-2.47921		34.1255	9.78447	31.9098	7.23676	31.6902	5.66027	31.6196	-1.22803	31.4078	3.64562
	34.092	55.3192	32.836	15.2298		34.544	27.075	37.508	25.3379	32.604	9.90242	32.584	2.32693	32.06	-2.54		34.0745	9.7375	31.851	7.19205	31.6274	5.62459	31.5686	-1.25911	31.3529	3.62071
	34.036	55.004	32.892	15.3811		34.484	26.9195	37.472	25.2043	32.548	9.82426	32.528	2.26518	32	-2.59395		34.0157	9.68823	31.7922	7.15116	31.5647	5.58891	31.5176	-1.28952	31.2941	3.59653
	33.98	54.6994	32.952	15.534		34.432	26.7592	37.436	25.0704	32.496	9.74366	32.468	2.20407	31.94	-2.65188		33.9608	9.63665	31.7333	7.11398	31.5059	5.55681	31.4667	-1.31954	31.2353	3.57596
	33.928	54.3969	33.02	15.6804		34.376	26.6009	37.396	24.9299	32.436	9.66151	32.412	2.14681	31.876	-2.7062		33.9059	9.59376	31.6745	7.07455	31.4471	5.52608	31.4078	-1.3494	31.1726	3.55612
	33.876	54.0955	33.076	15.8231		34.304	26.4442	37.352	24.7931	32.376	9.58119	32.356	2.08645	31.812	-2.76386		33.8471	9.55061	31.6157	7.03912	31.3922	5.49336	31.3451	-1.38198	31.1098	3.53992
	33.828	53.7889	33.136	15.9694		34.248	26.2896	37.316	24.6603	32.316	9.50221	32.296	2.02306	31.748	-2.81793		33.7843	9.50144	31.5647	7.00175	31.3373	5.46368	31.2902	-1.40856	31.051	3.52128
	33.78	53.4857	33.196	16.1076		34.192	26.1374	37.28	24.5283	32.256	9.42093	32.244	1.96047	31.664	-2.87543		33.7255	9.44884	31.5098	6.96808	31.2824	5.42904	31.2353	-1.4288	30.9882	3.49936
	33.732	53.1872	33.26	16.2506		34.14	25.9944	37.244	24.4044	32.196	9.33751	32.188	1.89868	31.6	-2.93256		33.6706	9.39917	31.451	6.9322	31.2196	5.39559	31.1686	-1.45452	30.9216	3.48025
	33.68	52.8768	33.32	16.3866		34.084	25.8463	37.204	24.2741	32.132	9.25913	32.104	1.84088	31.536	-2.98866		33.6118	9.35295	31.3882	6.89977	31.1647	5.36312	31.102	-1.48014	30.8588	3.45897
	33.632	52.5666	33.38	16.5361		34.028	25.6961	37.164	24.1445	32.068	9.18278	32.04	1.78011	31.496	-3.04065		33.5608	9.30761	31.3216	6.86806	31.1059	5.33402	31.0314	-1.50273	30.7961	3.43524
	33.58	52.265	33.436	16.6836		33.976	25.5504	37.124	24.0126	32.004	9.10482	31.972	1.71956	31.424	-3.09931		33.5137	9.25734	31.2549	6.8375	31.0471	5.30176	30.9608	-1.53349	30.7372	3.41137
	33.512	51.9863	33.484	16.8286		33.92	25.4064	37.084	23.885	31.944	9.02401	31.904	1.65922	31.364	-3.15779		33.4706	9.21056	31.1922	6.80481	30.9922	5.2693	30.8902	-1.56001	30.6745	3.39019
	33.46	51.6822	33.532	16.9808		33.864	25.2544	37.04	23.7502	31.884	8.9468	31.844	1.5998	31.32	-3.21997		33.4275	9.1646	31.102	6.76607	30.9098	5.237	30.8314	-1.58773	30.6118	3.37459
	33.404	51.3746	33.584	17.1345		33.804	25.1018	36.996	23.6184	31.824	8.87016	31.784	1.54199	31.264	-3.27508		33.3843	9.12004	31.0314	6.72689	30.8549	5.20783	30.749	-1.61697	30.5451	3.35853
	33.352	51.085	33.66	17.2817		33.748	24.9614	36.948	23.4906	31.764	8.7981	31.732	1.48578	31.176	-3.32949		33.3412	9.0731	30.9608	6.69027	30.7922	5.1816	30.6902	-1.6454	30.4745	3.33651
	33.3	50.7648	33.716	17.4202		33.696	24.8215	36.9	23.3598	31.7	8.73007	31.676	1.43437	31.132	-3.38641		33.2902	9.02581	30.902	6.65605	30.7255	5.15232	30.6196	-1.67649	30.4118	3.312
	33.248	50.473	33.768	17.5593		33.644	24.6784	36.852	23.2295	31.612	8.65861	31.604	1.38013	31.064	-3.44587		33.2392	8.9787	30.8392	6.62147	30.6627	5.12622	30.5529	-1.70422	30.3451	3.28522
	33.192	50.1816	33.816	17.7029		33.592	24.5334	36.808	23.1034	31.552	8.58076	31.532	1.32935	30.996	-3.50801		33.1804	8.92911	30.7765	6.58374	30.5961	5.10367	30.5098	-1.72832	30.2784	3.26221
	33.132	49.8783	33.864	17.856		33.536	24.3867	36.768	22.9742	31.496	8.51063	31.464	1.27509	30.924	-3.56908		33.1216	8.88017	30.7216	6.54591	30.5255	5.07553	30.4314	-1.75484	30.2157	3.24059
	33.076	49.5734	33.912	18.0052		33.476	24.241	36.728	22.8451	31.432	8.43754	31.396	1.22052	30.856	-3.62537		33.0588	8.83766	30.6667	6.50836	30.4588	5.04479	30.3726	-1.77829	30.149	3.22322
	33.02	49.2729	33.96	18.1502		33.416	24.103	36.688	22.7092	31.368	8.36862	31.328	1.16566	30.788	-3.67767		32.9922	8.79254	30.6118	6.47414	30.3922	5.01501	30.3137	-1.80158	30.0824	3.20661
	32.96	48.9883	34.008	18.2936		33.356	23.9591	36.644	22.5761	31.292	8.30408	31.264	1.10737	30.72	-3.72988		32.9098	8.7416	30.5569	6.44045	30.3294	4.98655	30.2549	-1.82441	30.0157	3.18728
	32.9	48.7015	34.056	18.4462		33.292	23.8228	36.6	22.4459	31.232	8.23778	31.204	1.04879	30.648	-3.78139		32.8471	8.69319	30.498	6.40773	30.2549	4.95019	30.1882	-1.84911	29.949	3.16492
	32.832	48.4264	34.104	18.5965		33.228	23.6799	36.556	22.3163	31.176	8.16924	31.148	0.98989	30.576	-3.83156		32.7882	8.64463	30.4431	6.37582	30.1922	4.91935	30.1216	-1.8728	29.8823	3.1429
	32.772	48.1482	34.152	18.7465		33.164	23.5343	36.508	22.1881	31.112	8.1042	31.096	0.9282	30.504	-3.8843		32.7294	8.59906	30.3922	6.33821	30.1255	4.89114	30.0549	-1.89315	29.8196	3.1215
	32.712	47.8618	34.196	18.8901		33.112	23.3973	36.464	22.0614	31.044	8.03585	31.04	0.87065	30.436	-3.9404		32.6667	8.55383	30.3294	6.30054	30.0431	4.86012	29.9961	-1.91307	29.7569	3.10035
	32.644	47.5752	34.248	19.0348		33.056	23.2476	36.42	21.9356	30.972	7.96436	30.976	0.80958	30.376	-3.99615		32.6118	8.50627	30.2628	6.26316	29.9765	4.82607	29.9333	-1.93546	29.6902	3.08228
	32.584	47.3075	34.3	19.1801		33.004	23.1055	36.376	21.8071	30.904	7.89368	30.92	0.74879	30.316	-4.04781		32.5529	8.45635	30.1882	6.23171	29.9098	4.79454	29.8667	-1.9606	29.6196	3.06697
	32.524	47.0282	34.352	19.3255		32.94	22.9644	36.332	21.676	30.836	7.82077	30.852	0.69208	30.252	-4.09865		32.4902	8.40979	30.1137	6.20023	29.8353	4.76265	29.8	-1.98564	29.5373	3.04831
	32.468	46.7598	34.404	19.4841		32.876	22.824	36.288	21.5423	30.764	7.74571	30.784	0.63242	30.192	-4.14492		32.4275	8.36391	30.0431	6.16594	29.7569	4.73017	29.7255	-2.00397	29.4784	3.02918
	32.408	46.4838	34.456	19.6401		32.82	22.6875	36.24	21.4124	30.7	7.67242	30.716	0.56977	30.136	-4.19615		32.3686	8.32445	29.9765	6.13448	29.6941	4.69687	29.6588	-2.02372	29.4235	3.0072
	32.352	46.2159	34.508	19.7859		32.768	22.549	36.192	21.2795	30.636	7.60482	30.64	0.5079	30.076	-4.24093		32.3177	8.2856	29.9137	6.1031	29.6353	4.66572	29.5882	-2.04518	29.3647	2.98202
	32.296	45.9454	34.556	19.9421		32.708	22.4088	36.144	21.1511	30.544	7.543	30.568	0.44363	30.02	-4.28319		32.2627	8.24154	29.851	6.07484	29.5765	4.63707	29.5294	-2.06289	29.3098	2.9559
	32.24	45.667	34.604	20.0953		32.62	22.2726	36.092	21.0166	30.48	7.47624	30.492	0.38383	29.964	-4.3314		32.2078	8.19485	29.7882	6.04116	29.5216	4.60868	29.4667	-2.07974	29.2471	2.93802
	32.184	45.3918	34.652	20.2402		32.564	22.1364	36.04	20.8869	30.42	7.40774	30.412	0.32528	29.9	-4.3794		32.1529	8.15125	29.7059	6.00188	29.4667	4.57773	29.4	-2.09285	29.1804	2.92024
	32.128	45.1122	34.704	20.3764		32.512	21.9933	35.988	20.7658	30.356	7.34771	30.336	0.26789	29.804	-4.42348		32.098	8.11067	29.6392	5.96259	29.4078	4.5472	29.3373	-2.11355	29.1177	2.90281
	32.076	44.8411	34.772	20.5171		32.46	21.8505	35.94	20.6433	30.288	7.28543	30.268	0.21162	29.736	-4.46693		32.0392	8.07048	29.5765	5.92686	29.349	4.51426	29.2706	-2.13059	29.0275	2.87963
	32.024	44.59	34.812	20.6565		32.4	21.7115	35.892	20.522	30.216	7.2241	30.212	0.15639	29.668	-4.51688		31.9765	8.028	29.5098	5.89562	29.2941	4.48186	29.2078	-2.14484	28.9608	2.85672
	31.972	44.3248	34.856	20.7944		32.34	21.5694	35.84	20.4012	30.144	7.16308	30.152	0.09832	29.568	-4.56651		31.9098	7.98002	29.4431	5.85972	29.2314	4.45296	29.1451	-2.16448	28.8902	2.83113
	31.916	44.0478	34.888	20.944		32.284	21.4322	35.772	20.274	30.076	7.09549	30.088	0.04113	29.496	-4.61144		31.8471	7.93485	29.3843	5.82418	29.1686	4.42155	29.0863	-2.18663	28.8235	2.80774
	31.856	43.7799	34.94	21.0845		32.224	21.2969	35.72	20.1475	30.012	7.02901	30.024	-0.01457	29.42	-4.65117		31.7804	7.8898	29.3216	5.78616	29.098	4.39058	29.0275	-2.20905	28.7608	2.78413
	31.796	43.519	34.996	21.2081		32.168	21.16	35.668	20.0223	29.948	6.96678	29.964	-0.06504	29.344	-4.68964		31.7176	7.84272	29.2628	5.75181	29.0314	4.36298	28.9569	-2.23156	28.6941	2.7611
	31.74	43.242	35.048	21.3357		32.104	21.0171	35.62	19.9055	29.88	6.90887	29.9	-0.11808	29.296	-4.73464		31.6627	7.79729	29.2039	5.71886	28.9686	4.33911	28.8823	-2.25394	28.6196	2.73888
	31.676	42.9621	35.112	21.4669		32.032	20.8786	35.572	19.7793	29.816	6.84516	29.832	-0.17057	29.224	-4.78181		31.6078	7.75077	29.1373	5.68652	28.898	4.31038	28.8118	-2.27919	28.549	2.71449
	31.616	42.6967	35.156	21.5941		31.964	20.7376	35.52	19.6539	29.748	6.78586	29.756	-0.22194	29.128	-4.82688		31.549	7.71148	29.0706	5.65402	28.8235	4.28235	28.7451	-2.30451	28.4863	2.69075
	31.556	42.4139	35.196	21.7174		31.9	20.5936	35.472	19.5331	29.68	6.724	29.684	-0.27541	29.06	-4.87069		31.4941	7.67293	29.0039	5.61855	28.7569	4.25479	28.6784	-2.3239	28.4196	2.66787
	31.496	42.1476	35.24	21.8311		31.832	20.4538	35.416	19.4176	29.584	6.66272	29.608	-0.32728	28.996	-4.91347		31.4353	7.63508	28.9333	5.58305	28.6902	4.2211	28.6039	-2.34296	28.3529	2.64868
	31.44	41.86	35.284	21.9638		31.772	20.3151	35.36	19.2967	29.528	6.59892	29.54	-0.37768	28.932	-4.95853		31.3765	7.59786	28.8667	5.55047	28.6235	4.18679	28.5255	-2.35827	28.2863	2.6328
	31.38	41.5752	35.332	22.0913		31.704	20.1777	35.308	19.1773	29.46	6.53955	29.468	-0.42355	28.868	-5.0023		31.3177	7.55798	28.8039	5.51799	28.5647	4.15535	28.4275	-2.3754	28.2157	2.61471
	31.316	41.3169	35.38	22.2082		31.636	20.052	35.256	19.064	29.392	6.47697	29.392	-0.47133	28.796	-5.04815		31.2549	7.51854	28.7333	5.48595	28.498	4.12447	28.3686	-2.38627	28.1373	2.6004
	31.252	41.0551	35.428	22.341		31.568	19.9203	35.204	18.946	29.32	6.41499	29.328	-0.51414	28.728	-5.08549		31.1922	7.4768	28.6627	5.45471	28.4314	4.09446	28.3137	-2.40019	28.0588	2.58695
	31.164	40.7807	35.472	22.4764		31.504	19.786	35.152	18.8218	29.244	6.35292	29.236	-0.55591	28.66	-5.1177		31.1333	7.43847	28.5961	5.42726	28.3608	4.06244	28.2588	-2.41427	27.9922	2.57404
	31.1	40.5232	35.524	22.6125		31.44	19.6492	35.104	18.7015	29.172	6.29005	29.172	-0.59986	28.588	-5.15961		31.0745	7.40081	28.5294	5.40078	28.2863	4.03132	28.2	-2.42827	27.9333	2.55871
	31.032	40.2612	35.572	22.7395		31.376	19.5209	35.056	18.5858	29.104	6.23091	29.108	-0.64614	28.52	-5.19435		31.0157	7.3643	28.4588	5.36925	28.2157	4.00139	28.1373	-2.4425	27.8667	2.54383
	30.964	39.9911	35.62	22.8653		31.312	19.3906	35.008	18.4753	29.024	6.17617	29.044	-0.6949	28.452	-5.23855		30.9333	7.32244	28.3804	5.34147	28.149	3.97817	28.0745	-2.4573	27.8039	2.52905
	30.896	39.7196	35.668	22.9975		31.248	19.2582	34.96	18.36	28.956	6.11888	28.98	-0.74247	28.384	-5.27784		30.8667	7.28035	28.298	5.31195	28.0784	3.9472	28.0078	-2.47504	27.7333	2.51138
	30.828	39.4691	35.716	23.1362		31.188	19.131	34.908	18.2434	28.892	6.05908	28.916	-0.78517	28.312	-5.31948		30.8039	7.24107	28.2235	5.28628	28.0157	3.91982	27.9333	-2.49288	27.6627	2.49366
	30.76	39.2281	35.76	23.2649		31.124	19.0021	34.856	18.1358	28.824	5.99744	28.848	-0.82631	28.24	-5.35673		30.7412	7.20186	28.1529	5.25845	27.9529	3.89889	27.8588	-2.51176	27.5961	2.47027
	30.696	38.988	35.8	23.3992		31.056	18.8678	34.8	18.0224	28.76	5.9479	28.78	-0.86602	28.156	-5.39302		30.6823	7.16316	28.0863	5.23405	27.8863	3.87635	27.7882	-2.532	27.5294	2.45299
	30.632	38.7463	35.84	23.5445		30.98	18.7384	34.744	17.9102	28.7	5.89582	28.72	-0.90832	28.052	-5.42791		30.6196	7.12487	28.0157	5.20703	27.8157	3.86037	27.7176	-2.55337	27.4588	2.43622
	30.564	38.5055	35.876	23.6801		30.908	18.6101	34.7	17.8028	28.648	5.84504	28.664	-0.9464	27.98	-5.46548		30.5529	7.08945	27.9569	5.18298	27.7372	3.83593	27.651	-2.57882	27.3843	2.42015
	30.496	38.2647	35.928	23.8114		30.844	18.4823	34.656	17.7003	28.588	5.79243	28.592	-0.98738	27.908	-5.49591		30.4941	7.0542	27.8745	5.15906	27.6745	3.81698	27.5843	-2.59918	27.302	2.40178
	30.428	38.0141	35.964	23.9457		30.78	18.3552	34.608	17.5918	28.528	5.73799	28.516	-1.02444	27.832	-5.52636		30.4196	7.01902	27.8157	5.13244	27.6078	3.79748	27.5176	-2.61944	27.2118	2.38655
	30.364	37.787	36.008	24.0829		30.716	18.2333	34.556	17.481	28.464	5.68166	28.44	-1.05457	27.752	-5.56027		30.3569	6.98381	27.7451	5.10607	27.5373	3.77254	27.4549	-2.63936	27.1412	2.3651
	30.288	37.5637	36.048	24.226		30.652	18.1144	34.5	17.3717	28.396	5.63035	28.372	-1.08801	27.68	-5.59718		30.2863	6.94902	27.6784	5.08029	27.4667	3.74563	27.3843	-2.65868	27.0667	2.34281
	30.228	37.3436	36.088	24.3694		30.584	17.987	34.444	17.2638	28.324	5.57706	28.28	-1.12419	27.616	-5.63354		30.2118	6.90878	27.6157	5.05486	27.3922	3.71645	27.3177	-2.68036	26.9922	2.32564
	30.168	37.1315	36.128	24.5151		30.52	17.8569	34.392	17.1571	28.252	5.52104	28.204	-1.16327	27.556	-5.66895		30.1451	6.86872	27.5451	5.02376	27.3216	3.68786	27.2471	-2.69893	26.9294	2.31116
	30.104	36.9136	36.168	24.6684		30.464	17.731	34.34	17.0516	28.184	5.46534	28.132	-1.20862	27.488	-5.703		30.0824	6.83191	27.4745	4.99307	27.2471	3.66274	27.1686	-2.71996	26.8588	2.297
	30.048	36.6739	36.204	24.8162		30.408	17.6101	34.288	16.9471	28.112	5.41756	28.056	-1.2534	27.42	-5.73212		30.0235	6.79818	27.4	4.96308	27.1765	3.63496	27.0902	-2.74319	26.7961	2.28599
	29.988	36.4377	36.236	24.9605		30.352	17.4912	34.232	16.8398	28.032	5.36365	27.988	-1.29787	27.356	-5.75657		29.9608	6.76486	27.3255	4.93146	27.1059	3.60739	27.0196	-2.76321	26.7294	2.2752
	29.932	36.214	36.28	25.1064		30.292	17.3703	34.18	16.7363	27.96	5.31051	27.92	-1.34542	27.284	-5.7836		29.898	6.726	27.2549	4.90689	27.0314	3.5887	26.9529	-2.78618	26.6823	2.26168
	29.876	35.9776	36.324	25.2516		30.228	17.2439	34.124	16.6336	27.868	5.25805	27.856	-1.38933	27.192	-5.81414		29.8353	6.68728	27.1765	4.88013	26.9372	3.56759	26.8823	-2.80927	26.6078	2.24247
	29.82	35.7276	36.368	25.4036		30.164	17.1227	34.068	16.5277	27.796	5.20234	27.788	-1.42979	27.128	-5.84531		29.7647	6.64914	27.0706	4.85672	26.8706	3.54753	26.8118	-2.83229	26.5373	2.22354
	29.76	35.4817	36.412	25.5622		30.104	16.9959	34.012	16.4183	27.72	5.15094	27.72	-1.47403	27.06	-5.87671		29.698	6.60881	27.0078	4.83377	26.7961	3.52883	26.7372	-2.8492	26.4431	2.2077
	29.696	35.2385	36.46	25.7064		30.04	16.8735	33.956	16.3163	27.64	5.09676	27.644	-1.51841	26.98	-5.90793		29.6235	6.57193	26.9451	4.80843	26.7216	3.50539	26.6667	-2.86879	26.3961	2.19779
	29.644	34.9863	36.504	25.8548		29.98	16.7564	33.892	16.2144	27.572	5.03902	27.576	-1.55863	26.904	-5.94242		29.5529	6.53777	26.8784	4.7836	26.651	3.48268	26.5961	-2.88878	26.3255	2.18502
	29.584	34.7279	36.552	26.0052		29.916	16.6344	33.836	16.1094	27.508	4.98138	27.504	-1.60189	26.824	-5.97347		29.4863	6.49781	26.8118	4.76218	26.5882	3.46623	26.5216	-2.90689	26.2471	2.16963
	29.516	34.4777	36.592	26.1519		29.848	16.5183	33.776	16.0012	27.44	4.92755	27.432	-1.64527	26.748	-6.0077		29.4196	6.4588	26.7451	4.74129	26.5255	3.44991	26.4549	-2.92868	26.1686	2.15181
	29.448	34.2477	36.632	26.295		29.78	16.4042	33.716	15.8967	27.372	4.87424	27.36	-1.68831	26.676	-6.04474		29.3647	6.42377	26.6706	4.71487	26.4667	3.43083	26.3922	-2.95074	26.0667	2.13382
	29.38	34.0053	36.672	26.4344		29.7	16.2916	33.66	15.7925	27.304	4.82203	27.284	-1.73441	26.604	-6.0779		29.302	6.38676	26.5961	4.68842	26.4	3.41188	26.3177	-2.97284	26	2.11526
	29.312	33.7416	36.708	26.58		29.6	16.1732	33.604	15.6892	27.236	4.77146	27.216	-1.77998	26.536	-6.11448		29.2431	6.35079	26.5333	4.66221	26.3255	3.39277	26.2392	-3	25.9333	2.09629
	29.244	33.4897	36.748	26.7187		29.528	16.0594	33.54	15.5796	27.168	4.72312	27.152	-1.82458	26.468	-6.14332		29.1882	6.3125	26.4667	4.63596	26.2549	3.37319	26.1608	-3.02304	25.8706	2.08027
	29.176	33.2525	36.784	26.856		29.452	15.9468	33.468	15.4744	27.1	4.68	27.08	-1.86464	26.4	-6.17417		29.1412	6.27959	26.4078	4.61196	26.1726	3.34761	26.0863	-3.04496	25.8	2.06162
	29.104	32.9897	36.824	26.9843		29.38	15.833	33.408	15.3704	27.032	4.62805	27.004	-1.90668	26.328	-6.20732		29.0863	6.24609	26.349	4.58414	26.0941	3.32466	26.0196	-3.06872	25.7294	2.04313
	29.036	32.7394	36.864	27.1089		29.304	15.711	33.348	15.2704	26.956	4.5786	26.932	-1.94399	26.256	-6.23996		29.0275	6.21503	26.2784	4.55597	26.0196	3.30141	25.9529	-3.08895	25.6588	2.02439
	28.968	32.4973	36.904	27.243		29.232	15.5907	33.292	15.1712	26.88	4.53532	26.86	-1.98377	26.18	-6.26928		28.9569	6.17787	26.2078	4.53612	25.949	3.2781	25.8863	-3.10918	25.5922	2.00502
	28.892	32.2589	36.94	27.3601		29.16	15.4758	33.24	15.0656	26.776	4.4967	26.792	-2.02558	26.1	-6.30259		28.8902	6.13766	26.1373	4.51274	25.8823	3.25499	25.8196	-3.1234	25.5255	1.98783
	28.824	32.0253	36.972	27.4791		29.096	15.3664	33.192	14.9613	26.7	4.4518	26.72	-2.0627	26.016	-6.33321		28.8353	6.09736	26.0667	4.48934	25.8118	3.2323	25.7216	-3.14299	25.451	1.96983
	28.752	31.7956	37.008	27.6076		29.036	15.2513	33.14	14.854	26.62	4.40494	26.648	-2.10242	25.944	-6.3646		28.7765	6.05997	25.9922	4.46361	25.7451	3.2103	25.6823	-3.16568	25.3804	1.95179
	28.684	31.5634	37.044	27.7403		28.968	15.1383	33.084	14.7468	26.568	4.36225	26.572	-2.13484	25.868	-6.39957		28.7059	6.02535	25.9216	4.43846	25.6745	3.18603	25.5922	-3.18231	25.3137	1.9339
	28.612	31.3294	37.08	27.8566		28.88	15.0246	33.024	14.6402	26.468	4.32354	26.496	-2.1672	25.792	-6.4339		28.5961	5.98751	25.851	4.41098	25.6118	3.16234	25.5176	-3.20108	25.2392	1.91261
	28.544	31.0927	37.12	27.9777		28.812	14.914	32.964	14.5346	26.392	4.28937	26.42	-2.19903	25.716	-6.47108		28.5176	5.9495	25.7686	4.38727	25.5412	3.14208	25.4392	-3.21917	25.1333	1.89129
	28.472	30.8651	37.164	28.1038		28.744	14.8126	32.904	14.4304	26.32	4.24877	26.348	-2.23374	25.644	-6.50832		28.4627	5.91228	25.6823	4.36441	25.4627	3.11912	25.3686	-3.23638	25.0628	1.8733
	28.404	30.644	37.2	28.2354		28.676	14.7031	32.844	14.3268	26.244	4.20856	26.276	-2.27154	25.572	-6.546		28.3922	5.87683	25.6039	4.3427	25.3922	3.09629	25.298	-3.25514	24.9922	1.85566
	28.34	30.417	37.236	28.3653		28.608	14.5938	32.784	14.2268	26.176	4.17241	26.196	-2.30889	25.504	-6.57611		28.2902	5.84353	25.5294	4.31605	25.3216	3.07645	25.2314	-3.26944	24.9216	1.83857
	28.28	30.1959	37.272	28.4786		28.54	14.4914	32.7	14.1237	26.096	4.13317	26.12	-2.34223	25.432	-6.60841		28.2235	5.80904	25.4549	4.28733	25.2471	3.05663	25.1608	-3.28229	24.851	1.82485
	28.196	29.968	37.308	28.6021		28.468	14.3919	32.636	14.0213	26.02	4.0945	26.044	-2.37498	25.356	-6.64009		28.1608	5.77523	25.3843	4.26258	25.1451	3.03391	25.0902	-3.29667	24.7804	1.81413
	28.128	29.7449	37.344	28.7232		28.396	14.2919	32.58	13.9193	25.94	4.05624	25.968	-2.40988	25.28	-6.67149		28.0941	5.74451	25.3098	4.24146	25.0628	3.01111	25.0157	-3.30716	24.7059	1.80029
	28.052	29.5247	37.38	28.8346		28.332	14.1951	32.524	13.8144	25.86	4.02204	25.888	-2.44334	25.208	-6.70227		28.0314	5.71091	25.2431	4.2231	24.9804	2.98847	24.9333	-3.31414	24.6274	1.78302
	27.96	29.3078	37.416	28.9501		28.264	14.0981	32.468	13.714	25.78	3.98161	25.808	-2.47952	25.132	-6.73206		27.9647	5.67743	25.1804	4.20403	24.902	2.96358	24.851	-3.32057	24.5529	1.76568
	27.888	29.0946	37.448	29.0668		28.196	13.9968	32.408	13.6179	25.692	3.94491	25.732	-2.50472	25.028	-6.76054		27.898	5.64445	25.1059	4.18192	24.8392	2.93983	24.7804	-3.33259	24.4784	1.74587
	27.824	28.8832	37.48	29.1797		28.124	13.9043	32.344	13.5126	25.612	3.90861	25.656	-2.53698	24.952	-6.79118		27.8235	5.61498	25.0314	4.16287	24.7765	2.92267	24.7059	-3.34478	24.4	1.72898
	27.752	28.6741	37.52	29.3002		28.048	13.8132	32.292	13.4093	25.532	3.8655	25.58	-2.5759	24.876	-6.82434		27.7255	5.58565	24.9647	4.14076	24.702	2.90596	24.6235	-3.35697	24.3294	1.70884
	27.684	28.464	37.556	29.4435		27.968	13.7241	32.236	13.3109	25.464	3.82239	25.504	-2.61031	24.808	-6.85657		27.651	5.5563	24.8941	4.11588	24.6314	2.89257	24.5255	-3.36898	24.2549	1.69145
	27.616	28.2532	37.588	29.5612		27.892	13.6335	32.18	13.2102	25.396	3.77971	25.428	-2.64052	24.74	-6.89143		27.5765	5.52732	24.8157	4.09165	24.5647	2.87959	24.451	-3.38121	24.1843	1.67119
	27.548	28.0508	37.624	29.6825		27.816	13.5411	32.124	13.1108	25.316	3.73094	25.352	-2.66997	24.668	-6.91468		27.5059	5.49595	24.7412	4.06832	24.4941	2.86091	24.3804	-3.39403	24.1177	1.65349
	27.48	27.8493	37.656	29.8006		27.732	13.4513	32.06	13.013	25.244	3.68665	25.276	-2.69825	24.596	-6.93674		27.4392	5.46517	24.6588	4.04614	24.4196	2.84836	24.3059	-3.40409	24.0471	1.63273
	27.412	27.6643	37.688	29.912		27.648	13.3637	31.996	12.9212	25.176	3.6434	25.204	-2.72564	24.516	-6.95799		27.3726	5.43216	24.5804	4.02481	24.3059	2.83059	24.2314	-3.41438	23.9647	1.61228
	27.344	27.4698	37.716	30.0232		27.572	13.2843	31.928	12.8243	25.112	3.61176	25.128	-2.74926	24.436	-6.98191		27.2902	5.39991	24.5098	4.00398	24.2314	2.8157	24.1569	-3.43105	23.8823	1.59815
	27.272	27.2581	37.744	30.1273		27.492	13.2027	31.864	12.732	25.052	3.57306	25.048	-2.77955	24.364	-6.99873		27.2196	5.37137	24.4471	3.9807	24.1569	2.80072	24.0863	-3.44554	23.8118	1.5789
	27.204	27.0558	37.772	30.2366		27.42	13.1193	31.792	12.6379	24.988	3.53338	24.968	-2.80911	24.288	-7.01573		27.1569	5.34319	24.3804	3.96045	24.0902	2.77953	24.0157	-3.45824	23.7372	1.56318
	27.136	26.8627	37.8	30.3333		27.348	13.0339	31.724	12.5455	24.924	3.49318	24.856	-2.83824	24.208	-7.03323		27.0863	5.31201	24.3137	3.93708	24.0275	2.76076	23.9216	-3.47213	23.6627	1.54798
	27.072	26.66	37.832	30.432		27.272	12.9493	31.66	12.4506	24.852	3.45291	24.78	-2.87042	24.128	-7.05853		27.0118	5.28078	24.2471	3.91344	23.9569	2.73302	23.8392	-3.48961	23.5843	1.5335
	27.008	26.4608	37.86	30.526		27.2	12.862	31.596	12.3599	24.772	3.41302	24.712	-2.90531	24.044	-7.08815		26.9412	5.24144	24.1765	3.88976	23.8823	2.70226	23.7529	-3.50997	23.5059	1.51938
	26.936	26.2649	37.888	30.6111		27.132	12.7762	31.52	12.2676	24.696	3.37715	24.648	-2.9471	23.964	-7.1148		26.8745	5.2085	24.1137	3.86625	23.8	2.68081	23.6784	-3.52461	23.4314	1.50784
	26.848	26.0777	37.92	30.7015		27.064	12.6921	31.46	12.184	24.616	3.33809	24.568	-2.98538	23.892	-7.1413		26.8157	5.17855	24.0392	3.84314	23.7294	2.66307	23.6118	-3.53971	23.3608	1.49595
	26.788	25.8836	37.948	30.7833		26.972	12.6064	31.4	12.0982	24.548	3.29945	24.5	-3.02301	23.816	-7.16419		26.749	5.15136	23.9647	3.82009	23.6627	2.64606	23.5373	-3.55507	23.2941	1.48076
	26.72	25.6903	37.976	30.8762		26.896	12.5193	31.34	12.0135	24.468	3.25783	24.436	-3.05969	23.744	-7.18695		26.6823	5.12414	23.8823	3.79992	23.5922	2.63	23.4745	-3.57367	23.2235	1.46246
	26.652	25.4974	38.004	30.9608		26.824	12.4374	31.276	11.9299	24.38	3.21996	24.368	-3.0881	23.676	-7.20608		26.6157	5.09407	23.7961	3.7829	23.5137	2.61193	23.4	-3.58952	23.1451	1.44441
	26.58	25.2915	38.032	31.0494		26.752	12.3533	31.232	11.8437	24.296	3.17864	24.3	-3.11563	23.608	-7.2289		26.5451	5.06097	23.7098	3.76348	23.4392	2.59728	23.3333	-3.60505	23.0784	1.42358
	26.504	25.0875	38.06	31.1224		26.684	12.2737	31.164	11.7585	24.212	3.13745	24.228	-3.13942	23.536	-7.25574		26.4784	5.02776	23.6314	3.74828	23.3647	2.58309	23.2706	-3.62324	23.0039	1.40537
	26.424	24.8927	38.088	31.2075		26.616	12.188	31.096	11.671	24.128	3.10316	24.156	-3.15978	23.464	-7.27999		26.4157	4.9948	23.5333	3.73123	23.2941	2.56323	23.1726	-3.63868	22.9294	1.38679
	26.348	24.699	38.12	31.3038		26.548	12.1072	31	11.5844	24.052	3.06472	24.08	-3.18398	23.392	-7.30893		26.3569	4.9624	23.4588	3.71458	23.2235	2.54629	23.1177	-3.65435	22.8392	1.37119
	26.268	24.4983	38.148	31.3844		26.484	12.0247	30.928	11.4985	23.984	3.02256	23.996	-3.21551	23.308	-7.3391		26.2902	4.9283	23.3765	3.6954	23.149	2.52986	23	-3.66743	22.7725	1.3588
	26.184	24.3112	38.176	31.4694		26.42	11.944	30.86	11.4104	23.92	2.98097	23.92	-3.24704	23.224	-7.37332		26.2235	4.89598	23.298	3.67391	23.0706	2.51676	22.9216	-3.68146	22.702	1.34343
	26.096	24.113	38.204	31.545		26.356	11.8613	30.788	11.3174	23.856	2.93652	23.84	-3.27509	23.128	-7.40434		26.149	4.8678	23.2196	3.6535	22.9922	2.50402	22.8431	-3.69941	22.6235	1.32472
	25.988	23.9297	38.232	31.6315		26.268	11.7802	30.724	11.2323	23.78	2.89278	23.76	-3.30316	23.056	-7.44195		26.0784	4.83397	23.1373	3.63437	22.9176	2.49186	22.7686	-3.72368	22.5451	1.30286
	25.924	23.7424	38.264	31.7038		26.192	11.7039	30.656	11.1477	23.712	2.85016	23.684	-3.33474	22.984	-7.48207		26.0118	4.80376	23.0628	3.61616	22.8471	2.46888	22.6941	-3.74889	22.4706	1.287
	25.868	23.5584	38.288	31.7823		26.14	11.6257	30.592	11.064	23.636	2.80837	23.612	-3.36321	22.876	-7.51113		25.9372	4.7807	22.9922	3.59586	22.7804	2.44683	22.6196	-3.76963	22.3961	1.27153
	25.812	23.3697	38.32	31.8662		26.032	11.542	30.528	10.9743	23.568	2.76713	23.536	-3.39204	22.8	-7.53966		25.8588	4.75555	22.9255	3.57949	22.7059	2.42845	22.5451	-3.79151	22.3255	1.25345
	25.748	23.189	38.344	31.9497		25.956	11.4594	30.468	10.8861	23.504	2.72684	23.448	-3.42088	22.724	-7.57117		25.7725	4.73128	22.8667	3.56666	22.6274	2.41074	22.4706	-3.8196	22.251	1.23557
	25.684	23.0027	38.36	32.0475		25.884	11.3779	30.404	10.8027	23.424	2.68789	23.36	-3.44939	22.612	-7.60221		25.702	4.70822	22.8118	3.55441	22.5255	2.39328	22.3961	-3.83834	22.1412	1.21807
	25.616	22.8104	38.384	32.1539		25.804	11.294	30.34	10.7205	23.34	2.65385	23.28	-3.47406	22.536	-7.63248		25.6314	4.68616	22.7412	3.54237	22.4588	2.37567	22.3255	-3.85915	22.0706	1.20113
	25.548	22.6191	38.416	32.25		25.72	11.214	30.268	10.6399	23.256	2.61996	23.208	-3.50217	22.464	-7.65853		25.5569	4.65846	22.6431	3.52445	22.3882	2.36121	22.251	-3.87396	21.9961	1.18754
	25.472	22.4437	38.444	32.32		25.64	11.135	30.204	10.5541	23.176	2.59294	23.136	-3.52641	22.392	-7.68072		25.4706	4.63326	22.5725	3.50659	22.3059	2.34694	22.1726	-3.8889	21.9412	1.17692
	25.396	22.2704	38.468	32.4085		25.568	11.0579	30.148	10.4728	23.1	2.57011	23.06	-3.55407	22.324	-7.7064		25.3922	4.60453	22.4941	3.49475	22.2196	2.33245	22.098	-3.90949	21.8235	1.16055
	25.324	22.078	38.488	32.4982		25.5	10.9796	30.088	10.3886	23.02	2.53802	22.992	-3.57848	22.264	-7.74223		25.3216	4.57573	22.4196	3.47121	22.1333	2.31792	22.0235	-3.93296	21.7686	1.14698
	25.248	21.8923	38.52	32.5886		25.428	10.9068	30.024	10.3087	22.932	2.49956	22.92	-3.60244	22.192	-7.77081		25.2235	4.54772	22.3451	3.45033	22.0588	2.30612	21.9529	-3.95649	21.6941	1.13006
	25.152	21.6993	38.54	32.6771		25.352	10.8278	29.964	10.2302	22.836	2.46839	22.852	-3.62942	22.112	-7.80338		25.149	4.52078	22.2667	3.42964	21.9882	2.29409	21.8823	-3.97468	21.6196	1.11257
	25.08	21.5061	38.564	32.7633		25.256	10.75	29.896	10.1495	22.764	2.43865	22.792	-3.6559	22.028	-7.83652		25.0745	4.49465	22.1882	3.41509	21.9176	2.27943	21.8078	-3.99368	21.549	1.10053
	25.012	21.3162	38.588	32.8412		25.18	10.6772	29.832	10.0732	22.688	2.40309	22.728	-3.68607	21.972	-7.86296		25	4.46584	22.1098	3.39789	21.8392	2.26808	21.7372	-4.01326	21.4784	1.08514
	24.94	21.1363	38.608	32.9157		25.12	10.6096	29.764	9.99456	22.608	2.37152	22.66	-3.71712	21.892	-7.88938		24.9216	4.43726	22.0275	3.38668	21.7412	2.25971	21.6667	-4.03056	21.4039	1.07185
	24.876	20.9562	38.628	32.9993		25.044	10.5467	29.696	9.91441	22.532	2.33985	22.596	-3.74557	21.804	-7.91544		24.851	4.40917	21.949	3.37264	21.6667	2.24552	21.5961	-4.04855	21.3333	1.05826
	24.804	20.7829	38.644	33.073		24.964	10.4734	29.624	9.83998	22.456	2.3078	22.52	-3.77492	21.728	-7.93835		24.7725	4.38504	21.8745	3.36125	21.5843	2.23151	21.5176	-4.06698	21.2628	1.04197
	24.728	20.6104	38.664	33.1495		24.88	10.4076	29.552	9.75999	22.388	2.27575	22.432	-3.81112	21.632	-7.96546		24.698	4.36514	21.8	3.34689	21.5098	2.21786	21.4471	-4.0798	21.1961	1.0258
	24.644	20.4325	38.684	33.2305		24.804	10.3438	29.48	9.67777	22.312	2.24028	22.348	-3.8462	21.592	-7.98943		24.6314	4.3466	21.7216	3.33296	21.4314	2.19895	21.3765	-4.09308	21.1294	1.00995
	24.56	20.2376	38.7	33.3105		24.736	10.2752	29.412	9.60363	22.232	2.2049	22.268	-3.88059	21.52	-8.01376		24.5373	4.32654	21.6471	3.32287	21.3569	2.1833	21.3059	-4.10974	21.0549	0.99142
	24.476	20.0568	38.72	33.3946		24.656	10.2114	29.348	9.52694	22.152	2.17632	22.192	-3.91147	21.452	-8.03882		24.4706	4.3073	21.5725	3.30838	21.2745	2.17054	21.2353	-4.12891	20.949	0.96986
	24.404	19.8759	38.74	33.4696		24.576	10.1425	29.284	9.44785	22.08	2.14346	22.116	-3.93853	21.376	-8.06492		24.4039	4.28281	21.498	3.29755	21.2	2.15764	21.1569	-4.15038	20.8784	0.95065
	24.34	19.6887	38.764	33.5486		24.488	10.0792	29.216	9.37036	22.012	2.10672	22.036	-3.96844	21.272	-8.09169		24.3294	4.26174	21.4196	3.28046	21.1177	2.14216	21.0549	-4.17185	20.7961	0.93077
	24.272	19.5153	38.784	33.6292		24.412	10.018	29.124	9.29458	21.944	2.07345	21.968	-3.99453	21.188	-8.12195		24.2628	4.24115	21.3412	3.26509	21.0314	2.13064	20.9843	-4.19368	20.7176	0.91357
	24.208	19.3438	38.804	33.7117		24.336	9.96208	29.052	9.21302	21.868	2.03636	21.896	-4.02485	21.12	-8.15154		24.1922	4.22393	21.2745	3.24904	20.9569	2.12589	20.9372	-4.21565	20.6353	0.89664
	24.136	19.1681	38.828	33.785		24.224	9.90321	28.984	9.14044	21.788	1.99902	21.82	-4.06289	21.056	-8.17699		24.1177	4.20399	21.2	3.22984	20.8863	2.11537	20.8627	-4.23489	20.5647	0.87702
	24.06	18.9931	38.848	33.8471		24.148	9.84087	28.912	9.0707	21.708	1.96178	21.736	-4.08988	20.972	-8.20179		24.0471	4.18104	21.1333	3.21287	20.8157	2.1071	20.7882	-4.25437	20.498	0.85749
	23.984	18.8123	38.868	33.9169		24.072	9.77898	28.84	8.99623	21.624	1.92819	21.656	-4.11317	20.88	-8.22873		23.9725	4.15795	21.0431	3.19835	20.7529	2.08969	20.7176	-4.27646	20.4275	0.83822
	23.92	18.6326	38.888	33.9811		24.004	9.71445	28.764	8.93044	21.548	1.8948	21.576	-4.14071	20.8	-8.25366		23.8941	4.13758	20.9725	3.18384	20.6823	2.07488	20.6431	-4.29832	20.349	0.82463
	23.852	18.4608	38.912	34.04		23.94	9.64805	28.696	8.86267	21.48	1.86587	21.492	-4.17218	20.728	-8.27693		23.8196	4.117	20.8941	3.16954	20.6196	2.05963	20.5686	-4.32028	20.2628	0.80738
	23.756	18.2773	38.928	34.0939		23.872	9.58751	28.624	8.80002	21.408	1.83481	21.408	-4.20654	20.66	-8.29644		23.749	4.09912	20.8157	3.15566	20.5608	2.0441	20.4941	-4.34214	20.1765	0.79249
	23.68	18.0965	38.948	34.1561		23.796	9.5252	28.556	8.73246	21.336	1.81149	21.328	-4.24039	20.576	-8.31636		23.6745	4.07578	20.7294	3.1392	20.4863	2.02845	20.4157	-4.36685	20.0902	0.77493
	23.608	17.914	38.968	34.214		23.716	9.46295	28.48	8.66711	21.264	1.78102	21.248	-4.27794	20.492	-8.33636		23.5882	4.0536	20.6471	3.12296	20.4039	2.00964	20.3294	-4.38578	20.0039	0.7549
	23.536	17.7417	38.984	34.2603		23.644	9.40013	28.412	8.60023	21.188	1.74626	21.172	-4.30558	20.4	-8.36691		23.5059	4.02966	20.5686	3.10713	20.3177	1.99042	20.2431	-4.41032	19.9216	0.74103
	23.46	17.5654	39.004	34.3086		23.572	9.33745	28.34	8.53887	21.112	1.70444	21.092	-4.33383	20.32	-8.39759		23.4275	4.00361	20.498	3.08607	20.2314	1.97354	20.1608	-4.43762	19.8549	0.72452
	23.384	17.3917	39.02	34.3517		23.5	9.27812	28.268	8.47612	21.036	1.66988	21.016	-4.36618	20.248	-8.42883		23.349	3.98088	20.4196	3.06833	20.1569	1.95598	20.0824	-4.4649	19.7843	0.7082
	23.312	17.2215	39.04	34.3879		23.424	9.21452	28.2	8.41518	20.924	1.63842	20.936	-4.3953	20.172	-8.45718		23.2745	3.96113	20.3412	3.05352	20.0824	1.94372	20.0078	-4.4888	19.7216	0.69228
	23.24	17.0668	39.056	34.4254		23.352	9.15052	28.128	8.35549	20.844	1.60663	20.836	-4.42401	20.088	-8.48238		23.2	3.94516	20.2588	3.03861	20.0118	1.93956	19.9333	-4.50331	19.6549	0.67637
	23.16	16.906	39.072	34.467		23.276	9.08686	28.06	8.29774	20.764	1.57422	20.772	-4.44879	20.008	-8.50792		23.1294	3.93005	20.1843	3.02117	19.9372	1.92635	19.8588	-4.52612	19.5804	0.65694
	23.088	16.7322	39.088	34.5001		23.2	9.02042	27.988	8.23505	20.684	1.5409	20.7	-4.47311	19.928	-8.53349		23.0549	3.91175	20.1098	3.00454	19.8588	1.91009	19.7922	-4.54863	19.4784	0.63415
	23.016	16.5675	39.104	34.5386		23.12	8.95504	27.92	8.17372	20.608	1.50709	20.624	-4.49977	19.82	-8.56575		22.9882	3.88995	20.0353	2.98571	19.7804	1.89096	19.7255	-4.56803	19.3961	0.61136
	22.908	16.3993	39.128	34.5756		23.044	8.89774	27.856	8.1138	20.524	1.47318	20.564	-4.51826	19.744	-8.5943		22.9216	3.86489	19.9529	2.97003	19.7059	1.87757	19.6274	-4.58464	19.3216	0.5945
	22.828	16.2286	39.144	34.6098		22.968	8.83392	27.792	8.05456	20.44	1.43575	20.492	-4.5397	19.668	-8.62967		22.851	3.84253	19.8784	2.95392	19.6235	1.86371	19.5373	-4.60142	19.2431	0.57799
	22.748	16.0693	39.16	34.6474		22.884	8.77058	27.72	7.99921	20.368	1.39833	20.42	-4.56437	19.596	-8.65833		22.7843	3.81993	19.8078	2.94013	19.549	1.84379	19.4353	-4.6155	19.1647	0.56203
[truncated: 508 more rows]

## Sheet: Fig. 4a
Fig. 4a
time (min)	L0.2					L0.4					L0.6
[truncated: 7 more rows]

## Sheet: Fig. 4b
Fig. 4b
[truncated: 8 more rows]

## Sheet: Fig. 4c
Fig. 4c
[truncated: 8 more rows]

## Sheet: Fig. 4d
Fig.4d
[truncated: 7 more rows]

## Sheet: Fig. 4e
Fig.4e
[truncated: 7 more rows]

[truncated: 33 more sheets: Fig. 4f, Fig. 4h, Fig. 4i, Fig. 5b, Fig. 5ciii, Fig. 5diii, Fig. 5eiii, Fig. 5eiv, Fig. 6d, Fig. 7c, Supplementary. Fig 3a, Supplementary. Fig 3c, Supplementary. Fig 3d, Supplementary. Fig 5g, Supplementary. Fig 5a, Supplementary. Fig 5b, Supplementary. Fig 5c, Supplementary. Fig 5d, Supplementary. Fig 5f, Supplementary. Fig 7 …]
